# Supplementary material for: A neutral homoaromatic heavy allene as a platform for selective conversion to a germylene-coordinated digermavinylidene
Source: Chem Sci. 2025 Oct 20;16(47):22597–602. doi: 10.1039/d5sc07177a (PMC12560044; doi:10.1039/d5sc07177a)
Supplement: SC-016-D5SC07177A-s001 [file SC-016-D5SC07177A-s001.xlsx]

## Sheet: Compound 2
Atom	X	Y	Z
Ge	0.507878	0.303273	-1.19717
Ge	-0.508234	0.306116	1.19337
K	-2.28156	-0.626177	-2.1133
K	2.2804	-0.620677	2.11387
Si	-3.36839	-2.05741	3.56491
Si	2.70163	3.68601	1.45396
Si	-2.70578	3.68088	-1.46413
Si	-3.01305	3.81739	1.73065
Si	3.01064	3.81476	-1.74099
Si	-2.87062	-3.80632	0.92613
Si	3.37297	-2.06439	-3.55977
Si	2.87232	-3.80714	-0.917507
C	-4.56342	1.31015	-0.108058
H	-5.04186	2.19384	-0.49804
C	-2.53258	0.274289	0.788854
C	2.53199	0.273714	-0.79074
C	3.21751	1.41165	-0.294613
C	-4.64333	-0.955283	0.590225
H	-5.1939	-1.87331	0.74951
C	2.8e-05	-1.3032	7.5e-05
H	0.817327	-1.95003	0.306397
H	-0.817058	-1.95104	-0.304747
C	-3.31022	-0.901486	1.01004
C	5.28741	0.132202	0.007896
C	-6.72955	-0.016707	-0.511808
C	-5.28875	0.129172	-0.006381
C	4.6432	-0.954203	-0.586469
H	5.1944	-1.87238	-0.742665
C	-3.21927	1.41055	0.290515
C	3.31054	-0.90219	-1.00799
C	-5.24139	-2.19576	3.72275
H	-5.6382	-3.12837	3.32448
H	-5.73061	-1.3716	3.20367
H	-5.52366	-2.13663	4.7763
C	4.56134	1.31306	0.105538
H	5.03889	2.19807	0.493632
C	6.72766	-0.011579	0.515496
C	1.51647	-2.85895	4.78566
H	0.920863	-3.70958	4.48286
C	2.5501	2.77224	-0.202635
H	1.46785	2.61475	-0.291334
C	2.09343	3.1558	-3.24279
H	2.44222	3.6524	-4.15117
H	1.02129	3.32833	-3.15155
H	2.23615	2.08505	-3.36093
C	2.76152	-2.10572	-1.75503
H	1.68294	-1.96014	-1.87332
C	-3.67109	-1.86155	-5.12762
H	-4.75102	-1.92455	-5.10336
C	-2.55272	2.77132	0.194615
H	-1.47032	2.61468	0.283035
C	2.86876	-0.435952	-4.3491
H	3.0047	-0.469165	-5.43224
H	3.48467	0.374859	-3.96107
H	1.83015	-0.187572	-4.12858
C	-4.30073	4.67664	-1.67025
H	-5.17453	4.02981	-1.76115
H	-4.24231	5.27195	-2.58431
H	-4.48271	5.36184	-0.843255
C	0.893078	-1.68415	5.20002
H	-0.184981	-1.61754	5.21478
C	7.65392	-0.423643	-0.646809
H	7.35068	-1.37118	-1.09017
H	8.68257	-0.532552	-0.29733
H	7.63998	0.331128	-1.43378
C	-2.09428	3.163	3.23351
H	-2.44342	3.6611	4.14094
H	-1.02244	3.33687	3.14149
H	-2.23546	2.09232	3.35404
C	-2.56448	-3.46244	4.54408
H	-2.76612	-3.33761	5.60974
H	-1.48257	-3.46857	4.40945
H	-2.93767	-4.44411	4.25203
C	3.05192	-0.66334	5.5497
H	3.6469	0.190927	5.84375
C	-7.65419	-0.425695	0.652877
H	-7.34999	-1.37179	1.09867
H	-8.68323	-0.536076	0.305009
H	-7.63959	0.331419	1.43758
C	2.54414	5.63925	-1.575
H	1.47428	5.77559	-1.42517
H	2.80917	6.14398	-2.50709
H	3.06748	6.15	-0.767545
C	-4.39599	-4.81558	1.4022
H	-4.44527	-5.02747	2.46971
H	-4.37507	-5.77307	0.877163
H	-5.32086	-4.30872	1.12241
C	4.29572	4.68348	1.65854
H	5.16999	4.0376	1.75154
H	4.23628	5.281	2.57109
H	4.47764	5.36681	0.829979
C	2.64299	2.49515	2.92113
H	1.69942	1.94472	2.92467
H	2.70263	3.05508	3.85636
H	3.48762	1.80297	2.90692
C	5.24631	-2.20156	-3.71459
H	5.73419	-1.37562	-3.19709
H	5.52995	-2.14508	-4.76791
H	5.64331	-3.13279	-3.31327
C	-2.75956	-2.10281	1.75941
H	-1.68088	-1.9564	1.8758
C	-3.04926	-0.687255	-5.5507
H	-3.64594	0.164	-5.84998
C	-2.86454	-0.426639	4.34963
H	-3.4813	0.382787	3.96008
H	-1.82626	-0.178173	4.12766
H	-2.99959	-0.45722	5.43297
C	-7.27149	1.28608	-1.11864
H	-7.28971	2.09358	-0.386381
H	-8.29297	1.1339	-1.46955
H	-6.67443	1.61426	-1.9706
C	1.66143	-0.586499	5.58211
H	1.17571	0.329186	5.88984
C	-0.888402	-1.70087	-5.19263
H	0.189494	-1.63157	-5.20605
C	-4.86856	3.73761	2.05886
H	-5.44764	4.10721	1.2114
H	-5.11692	4.35342	2.92576
H	-5.19362	2.7177	2.2625
C	2.9073	-2.93593	4.74905
H	3.38961	-3.84592	4.419
C	2.57209	-3.4726	-4.53685
H	2.94579	-4.45316	-4.24175
H	2.77562	-3.35013	-5.60243
H	1.48994	-3.47962	-4.40435
C	-2.94173	-3.70533	-0.965082
H	-3.14021	-4.69943	-1.37009
H	-1.99895	-3.37085	-1.39834
H	-3.75097	-3.05385	-1.29945
C	-1.65892	-0.607089	-5.58141
H	-1.17501	0.308231	-5.89306
C	4.39888	-4.81677	-1.38904
H	4.44977	-5.0313	-2.45594
H	4.37776	-5.77296	-0.86164
H	5.32308	-4.3087	-1.10922
C	-2.64707	2.48638	-2.92836
H	-1.70297	1.93685	-2.93118
H	-2.70785	3.04391	-3.86496
H	-3.49107	1.79349	-2.91186
C	-2.90017	-2.95544	-4.73848
H	-3.38069	-3.86496	-4.40456
C	-1.3255	-4.77704	1.39834
H	-1.31152	-5.01429	2.46189
H	-0.434893	-4.19091	1.1712
H	-1.26116	-5.71525	0.844804
C	-1.21873	4.82062	-1.63038
H	-1.25897	5.66624	-0.946329
H	-1.13372	5.21217	-2.64543
H	-0.31245	4.25671	-1.41356
C	2.94097	-3.70182	0.973596
H	3.7499	-3.04969	1.30746
H	3.13886	-4.69502	1.3811
H	1.9977	-3.36626	1.40494
C	-2.54836	5.6419	1.55973
H	-1.4787	5.77893	1.40908
H	-2.81347	6.14874	2.49065
H	-3.07257	6.15006	0.751216
C	6.76741	-1.10015	1.60969
H	6.12703	-0.824746	2.45062
H	7.7829	-1.23015	1.98925
H	6.42625	-2.06297	1.2301
C	1.21376	4.82524	1.61642
H	1.25457	5.66989	0.931206
H	1.12705	5.21821	2.63077
H	0.308079	4.26058	1.39908
C	7.26831	1.29323	1.11913
H	7.28702	2.09857	0.384522
H	8.28944	1.14253	1.47168
H	6.67011	1.62364	1.96942
C	4.86646	3.73561	-2.06762
H	5.4446	4.10778	-1.22065
H	5.11506	4.34937	-2.9359
H	5.19241	2.71542	-2.2684
C	-6.77022	-1.10854	-1.60271
H	-6.131	-0.835381	-2.44524
H	-7.78613	-1.24007	-1.98061
H	-6.4282	-2.07009	-1.22068
C	-1.50948	-2.87514	-4.77332
H	-0.912223	-3.72269	-4.4652
C	3.67606	-1.83817	5.13156
H	4.75611	-1.89857	5.10594
C	1.3283	-4.77964	-1.38968
H	0.437116	-4.19318	-1.16565
H	1.26329	-5.71641	-0.833785
H	1.31628	-5.0197	-2.45263

## Sheet: Compound 3
Atom	X	Y	Z
C	0.314486	1.52652	-0.217674
H	0.340324	1.55605	0.8696
H	0.504187	2.51845	-0.620391
C	3.11174	-0.295783	-0.173057
C	3.23587	-1.26913	0.826195
C	4.49264	-1.46515	1.41523
H	4.57889	-2.21567	2.1825
C	5.60638	-0.714957	1.05965
C	5.44566	0.257306	0.072375
H	6.28906	0.868406	-0.213186
C	4.22139	0.481891	-0.553957
C	2.05463	-2.06533	1.32776
H	1.15204	-1.71907	0.803461
C	4.09635	1.58064	-1.5846
H	3.05596	1.60691	-1.94876
C	-0.161276	-1.92511	3.48179
H	-0.410867	-1.60963	4.49655
H	-0.447639	-2.97042	3.37699
H	-0.781836	-1.34214	2.80244
C	2.07818	0.16577	3.44036
H	1.7567	0.483112	4.43371
H	1.5821	0.804806	2.70953
H	3.14901	0.347518	3.35111
C	2.65131	-2.69948	4.37216
H	2.40291	-2.40292	5.39341
H	3.72817	-2.58351	4.25039
H	2.41369	-3.75929	4.27173
C	0.640343	-4.82696	1.4
H	0.618068	-5.82762	0.964189
H	-0.28495	-4.32535	1.12064
H	0.647845	-4.93904	2.48496
C	2.18694	-3.91147	-1.0969
H	1.27	-3.4965	-1.51691
H	2.29984	-4.92777	-1.47865
H	3.01937	-3.31541	-1.47414
C	3.70211	-4.75497	1.41596
H	3.66692	-5.81044	1.13774
H	3.79785	-4.70062	2.50028
H	4.60233	-4.32671	0.975708
C	4.31085	-0.462309	-3.82738
H	4.814	-0.79003	-4.73883
H	3.2455	-0.370886	-4.0449
H	4.42712	-1.24721	-3.07845
C	4.7177	2.52174	-4.46494
H	5.11571	2.22549	-5.43731
H	5.20333	3.45667	-4.18199
H	3.65246	2.72114	-4.59018
C	6.8765	0.956391	-2.94968
H	7.36124	0.823131	-3.91912
H	7.09889	0.07688	-2.34622
H	7.33019	1.82246	-2.46801
C	3.62886	3.23504	0.963161
H	3.62532	4.225	1.42261
H	4.23823	2.57384	1.57893
H	2.60895	2.84994	0.983539
C	6.05661	3.921	-0.791736
H	6.4528	4.027	-1.80236
H	6.71062	3.2412	-0.244446
H	6.11862	4.89761	-0.307597
C	3.20557	4.5148	-1.78469
H	2.16769	4.17669	-1.80685
H	3.54189	4.61942	-2.81573
H	3.22006	5.50535	-1.32625
C	6.97679	-0.903925	1.72203
C	6.9684	-2.01775	2.77961
H	7.96283	-2.1179	3.21566
H	6.69727	-2.98247	2.34973
H	6.27408	-1.79878	3.59162
C	8.02014	-1.26876	0.646104
H	9.00145	-1.41309	1.10175
H	8.11524	-0.486983	-0.106366
H	7.74275	-2.19199	0.135946
C	7.39134	0.41231	2.41231
H	8.36459	0.299616	2.89349
H	6.6647	0.693702	3.17551
H	7.46427	1.23515	1.70208
Ge	1.41251	0.10249	-1.08835
Si	1.66905	-1.65001	3.1517
Si	2.15265	-3.8899	0.78342
Si	5.0213	1.16138	-3.19792
Si	4.27344	3.3132	-0.80233
Ge	-0.094593	-0.81546	-2.71684
Ge	-1.2248	0.582575	-1.08702
C	-2.95559	0.55324	-0.144336
C	-3.35618	1.61235	0.704124
C	-4.56904	1.50504	1.39459
H	-4.8483	2.31757	2.04421
C	-5.41517	0.41358	1.25807
C	-5.02914	-0.588539	0.371774
H	-5.67909	-1.43823	0.222367
C	-3.82969	-0.549737	-0.337154
C	-2.56589	2.88865	0.885559
H	-1.61659	2.80009	0.357059
C	-3.53602	-1.68816	-1.28421
H	-2.51423	-1.5881	-1.66106
C	-0.382448	4.17206	2.64199
H	0.021338	4.26762	3.65182
H	-0.517063	5.17663	2.24277
H	0.371805	3.6711	2.03424
C	-1.66183	1.53165	3.49236
H	-1.30666	1.65958	4.51633
H	-0.895963	0.982956	2.94569
H	-2.55664	0.910011	3.51499
C	-3.2485	4.14846	3.71427
H	-2.86174	4.28934	4.7257
H	-4.20075	3.62407	3.79876
H	-3.44702	5.1371	3.29852
C	-2.33942	5.89184	0.13815
H	-2.71502	6.67351	-0.525015
H	-1.29362	5.71516	-0.117276
H	-2.3741	6.28018	1.15657
C	-3.40916	3.84881	-1.87951
H	-2.40454	3.65279	-2.2596
H	-3.84773	4.63889	-2.49167
H	-3.99792	2.944	-2.02874
C	-5.13678	4.68947	0.500976
H	-5.52503	5.55657	-0.037314
H	-5.1929	4.9077	1.5675
H	-5.79641	3.84691	0.294972
C	-4.17961	0.120045	-3.67862
H	-4.75547	0.253998	-4.59631
H	-3.1221	0.213404	-3.92835
H	-4.43375	0.936552	-3.00278
C	-4.06222	-2.91549	-4.07584
H	-4.54327	-2.7637	-5.044
H	-4.35257	-3.90266	-3.71498
H	-2.98339	-2.92001	-4.23834
C	-6.41433	-1.62354	-2.56585
H	-6.9523	-1.58094	-3.51521
H	-6.74398	-0.778783	-1.96123
H	-6.71114	-2.53988	-2.05671
C	-2.9366	-3.16673	1.34573
H	-2.75385	-4.12593	1.83267
H	-3.69455	-2.63179	1.91712
H	-2.01907	-2.58342	1.40083
C	-5.08715	-4.34558	-0.477947
H	-5.42018	-4.55539	-1.49473
H	-5.88578	-3.80365	0.030122
H	-4.96568	-5.30308	0.03299
C	-2.14171	-4.41451	-1.33575
H	-1.18451	-3.8916	-1.33013
H	-2.40649	-4.60279	-2.37577
H	-1.99766	-5.37907	-0.845821
C	-6.73584	0.285153	2.02518
C	-6.98452	1.47303	2.96662
H	-7.92832	1.33214	3.49423
H	-7.04914	2.41549	2.42202
H	-6.19787	1.56484	3.71646
C	-7.90433	0.210778	1.02087
H	-8.85462	0.121868	1.55035
H	-7.81221	-0.646705	0.3557
H	-7.94167	1.10959	0.404072
C	-6.70457	-1.00368	2.87294
H	-7.63602	-1.11341	3.43115
H	-5.88068	-0.976722	3.58713
H	-6.58049	-1.89176	2.25449
Si	-1.99333	3.19421	2.67898
Si	-3.37596	4.33009	-0.06056
Si	-4.56022	-1.54256	-2.88635
Si	-3.45452	-3.40083	-0.444678

## Sheet: Compound 4
Atom	X	Y	Z
Ge	1.20301	-0.000111	-0.635809
Ge	-1.58413	-0.103718	-0.648529
Ge	-0.291265	-1.0889	-2.33746
Si	-3.95292	3.45926	-1.55049
Si	-4.36814	-3.50642	-1.47172
Si	2.22894	0.947328	3.6029
Si	3.90033	-2.72348	-2.88065
Si	-3.20048	-3.44114	1.61436
Si	-3.0503	3.46074	1.62418
Si	3.87442	3.08841	1.77956
Si	2.36496	-4.28585	-0.421946
N	1.84787	1.81034	-1.49428
N	2.93839	5.28678	-3.521
C	-4.18611	-1.20224	0.196959
C	-3.45598	-0.014777	-0.019211
C	-0.216223	0.736083	0.558601
H	-0.212052	0.338263	1.56908
H	-0.233434	1.82384	0.621275
C	2.93931	-0.529493	0.211573
C	3.55507	0.232939	1.23171
C	3.57485	-1.72063	-0.22381
C	-5.50989	-1.10977	0.627825
H	-6.05841	-2.02622	0.790654
C	-6.14356	0.112874	0.846373
C	2.95986	-2.66355	-1.23441
H	2.00255	-2.25027	-1.56457
C	3.12919	2.06454	-1.79011
H	3.8414	1.32828	-1.45127
C	-4.07273	1.22881	0.1958
C	-3.33087	2.53212	-0.014669
H	-2.30591	2.29301	-0.321186
C	1.23347	3.84914	-2.57289
H	0.429484	4.50741	-2.85718
C	2.58403	4.14745	-2.87749
C	4.79496	-0.172174	1.74188
H	5.2441	0.43758	2.50995
C	0.921323	2.69203	-1.90837
H	-0.108175	2.42645	-1.70833
C	5.44175	-1.3202	1.30882
C	4.80351	-2.08107	0.333041
H	5.26487	-2.99542	-0.007493
C	-3.57185	-2.56453	-0.026531
H	-2.55342	-2.41742	-0.408747
C	-2.82028	4.94135	-1.86401
H	-3.00384	5.35892	-2.85586
H	-1.76973	4.65023	-1.81029
H	-2.97924	5.73684	-1.13484
C	-5.40443	1.26934	0.625563
H	-5.8573	2.23437	0.785855
C	3.53666	3.18754	-2.46831
H	4.58907	3.31452	-2.65864
C	2.90889	1.43887	1.8766
H	1.98771	1.67425	1.34276
C	1.92306	6.25311	-3.91451
H	2.40305	7.1008	-4.39255
H	1.36657	6.62169	-3.04991
H	1.21191	5.82202	-4.62305
C	-7.60806	0.1386	1.30161
C	6.78985	-1.77987	1.87691
C	-2.8661	2.18468	2.99374
H	-2.54912	2.64805	3.9293
H	-2.12933	1.4294	2.72031
H	-3.81038	1.66826	3.16714
C	4.3375	5.55415	-3.81803
H	4.4193	6.50926	-4.3265
H	4.76277	4.78629	-4.4686
H	4.93706	5.6027	-2.90589
C	-3.06456	-4.62201	-2.2458
H	-3.45926	-5.11593	-3.13591
H	-2.71714	-5.39512	-1.56136
H	-2.197	-4.03298	-2.54909
C	-3.84443	2.28205	-3.01168
H	-4.18582	2.75996	-3.93214
H	-4.46399	1.40112	-2.83838
H	-2.82356	1.92935	-3.16648
C	-8.12996	1.56676	1.51919
H	-9.17085	1.53294	1.84308
H	-8.08878	2.15744	0.60348
H	-7.56144	2.09071	2.28856
C	-5.85286	-4.54701	-0.947761
H	-6.29343	-5.0431	-1.81508
H	-6.63212	-3.93936	-0.48592
H	-5.56642	-5.32179	-0.23494
C	-5.72781	4.06972	-1.39789
H	-5.99562	4.65543	-2.27989
H	-5.87944	4.69807	-0.520588
H	-6.42165	3.23142	-1.33584
C	5.4397	2.94153	0.731501
H	5.78491	3.93878	0.449612
H	5.30485	2.35924	-0.175473
H	6.23625	2.46526	1.30379
C	-1.46455	4.47871	1.50036
H	-1.25199	4.96218	2.45591
H	-1.53728	5.25844	0.742381
H	-0.605306	3.85522	1.25317
C	3.52587	0.880468	4.97186
H	3.07821	0.392131	5.84056
H	3.88166	1.85725	5.29003
H	4.38721	0.280743	4.6766
C	1.52291	-0.793749	3.52906
H	0.974186	-1.01573	4.44626
H	2.33491	-1.51582	3.44161
H	0.852832	-0.961902	2.69144
C	-4.91734	-2.24116	-2.75317
H	-5.31573	-2.72917	-3.64459
H	-4.07412	-1.6184	-3.05769
H	-5.68621	-1.581	-2.35105
C	0.898299	2.20229	4.05529
H	0.435752	1.95547	5.01237
H	0.110862	2.22259	3.30282
H	1.30677	3.21094	4.13549
C	-4.74852	-3.82301	2.61862
H	-4.48239	-4.38682	3.51525
H	-5.46864	-4.41559	2.05371
H	-5.24346	-2.90624	2.93885
C	-8.48387	-0.535852	0.225135
H	-9.53291	-0.531074	0.527742
H	-8.18863	-1.57097	0.057717
H	-8.40062	-0.008201	-0.725843
C	-4.459	4.63555	2.06218
H	-4.27883	5.08613	3.04048
H	-5.41924	4.1213	2.1088
H	-4.54753	5.44623	1.33765
C	-2.09946	-2.28437	2.61326
H	-1.83665	-2.71135	3.58252
H	-2.59316	-1.32688	2.78407
H	-1.17257	-2.08584	2.07441
C	-7.74804	-0.631213	2.631
H	-8.78507	-0.616678	2.97198
H	-7.12821	-0.178705	3.40614
H	-7.44634	-1.67267	2.52913
C	-2.26073	-5.04117	1.28349
H	-1.88616	-5.46002	2.21957
H	-1.40443	-4.86476	0.631837
H	-2.89191	-5.79564	0.812152
C	0.963351	-5.02106	-1.43868
H	0.507472	-5.85316	-0.898249
H	1.29083	-5.39334	-2.40812
H	0.18887	-4.2734	-1.61517
C	1.68827	-3.86085	1.28055
H	1.27004	-4.74423	1.76605
H	0.892836	-3.11917	1.19932
H	2.46039	-3.4469	1.92787
C	5.65389	-3.40205	-2.73728
H	6.09154	-3.50263	-3.7329
H	5.68059	-4.38314	-2.26289
H	6.29322	-2.73206	-2.16262
C	6.61082	-3.15516	2.55283
H	7.55904	-3.50204	2.96781
H	6.26006	-3.90739	1.84753
H	5.88488	-3.09507	3.36453
C	3.7382	-5.5667	-0.240226
H	4.5729	-5.19098	0.352211
H	4.12669	-5.88135	-1.20979
H	3.35245	-6.45563	0.26333
C	7.81509	-1.90214	0.731121
H	8.78403	-2.22001	1.12052
H	7.94845	-0.943519	0.227899
H	7.50198	-2.63088	-0.014963
C	4.02014	-0.954246	-3.52391
H	4.45517	-0.927969	-4.52475
H	4.65247	-0.351568	-2.87096
H	3.03524	-0.486896	-3.57237
C	7.35117	-0.801446	2.91938
H	8.31169	-1.16534	3.28566
H	6.6885	-0.701027	3.77953
H	7.51334	0.190366	2.49537
C	4.47034	3.78648	3.42839
H	4.95755	4.74578	3.23832
H	5.20217	3.1368	3.90791
H	3.66112	3.96515	4.13596
C	2.93994	-3.75873	-4.124
H	3.35129	-3.61923	-5.12567
H	1.88899	-3.46792	-4.14804
H	2.99072	-4.82313	-3.89265
C	2.6994	4.37029	1.0507
H	3.1782	5.34957	0.989171
H	1.81293	4.47511	1.67896
H	2.3617	4.0982	0.052696
