# Supplementary material for: A neutral homoaromatic heavy allene as a platform for selective conversion to a germylene-coordinated digermavinylidene
Source: Chem Sci. 2025 Oct 20;16(47):22597–602. doi: 10.1039/d5sc07177a (PMC12560044; doi:10.1039/d5sc07177a)
Supplement: SC-016-D5SC07177A-s003 [file SC-016-D5SC07177A-s003.cif]

# Supplementary Information (SI) for Chemical Science.
# This journal is © The Royal Society of Chemistry 2025

####################################################################### 
# 
# This file contains crystal structure data downloaded from the 
# Cambridge Structural Database (CSD) hosted by the Cambridge 
# Crystallographic Data Centre (CCDC).
# 
# Full information about CCDC data access policies and citation 
# guidelines are available at http://www.ccdc.cam.ac.uk/access/V1 
# 
# Audit and citation data items may have been added by the CCDC. 
# Please retain this information to preserve the provenance of 
# this file and to allow appropriate attribution of the data. 
# 
#######################################################################

data_Tbb2Ge3CH2
_database_code_depnum_ccdc_archive 'CCDC 2485173'
loop_
_audit_author_name
_audit_author_address
'Yoshiyuki Mizuhata'
;Kyoto University
Japan
;
_audit_update_record             
;
2025-09-04 deposited with the CCDC.	2025-10-20 downloaded from the CCDC.
;
_audit_creation_date             2025-09-04
_audit_creation_method           
;
Olex2 1.5
(compiled 2025.07.13 svn.rb7424aed for OlexSys, GUI svn.r7314)
;
_shelx_SHELXL_version_number     2019/3
_chemical_name_common            ?
_chemical_name_systematic        ?
_chemical_formula_moiety         'C49 H100 Ge3 Si8'
_chemical_formula_sum            'C49 H100 Ge3 Si8'
_chemical_formula_weight         1131.77
_chemical_melting_point          ?
loop_
_atom_type_symbol
_atom_type_description
_atom_type_scat_dispersion_real
_atom_type_scat_dispersion_imag
_atom_type_scat_source
C C 0.0033 0.0016 'International Tables Vol C Tables 4.2.6.8 and 6.1.1.4'
H H 0.0000 0.0000 'International Tables Vol C Tables 4.2.6.8 and 6.1.1.4'
Ge Ge 0.1547 1.8001 'International Tables Vol C Tables 4.2.6.8 and 6.1.1.4'
Si Si 0.0817 0.0704 'International Tables Vol C Tables 4.2.6.8 and 6.1.1.4'

_shelx_space_group_comment       
;
The symmetry employed for this shelxl refinement is uniquely defined
by the following loop, which should always be used as a source of
symmetry information in preference to the above space-group names.
They are only intended as comments.
;
_space_group_crystal_system      monoclinic
_space_group_IT_number           15
_space_group_name_H-M_alt        C2/c
_space_group_name_Hall           '-C 2yc'
loop_
_space_group_symop_operation_xyz
'x, y, z'
'-x, y, -z+1/2'
'x+1/2, y+1/2, z'
'-x+1/2, y+1/2, -z+1/2'
'-x, -y, -z'
'x, -y, z-1/2'
'-x+1/2, -y+1/2, -z'
'x+1/2, -y+1/2, z-1/2'

_cell_length_a                   30.202(3)
_cell_length_b                   9.5466(8)
_cell_length_c                   23.1505(17)
_cell_angle_alpha                90
_cell_angle_beta                 103.920(2)
_cell_angle_gamma                90
_cell_volume                     6478.8(9)
_cell_formula_units_Z            4
_cell_measurement_reflns_used    9902
_cell_measurement_temperature    90(2)
_cell_measurement_theta_max      26.40
_cell_measurement_theta_min      2.24
_shelx_estimated_absorpt_T_max   0.952
_shelx_estimated_absorpt_T_min   0.785
_exptl_absorpt_coefficient_mu    1.559
_exptl_absorpt_correction_T_max  0.7456
_exptl_absorpt_correction_T_min  0.5333
_exptl_absorpt_correction_type   multi-scan
_exptl_absorpt_process_details   
;
SADABS-2016/2 (Bruker,2016/2) was used for absorption correction.
wR2(int) was 0.1761 before and 0.0841 after correction.
The Ratio of minimum to maximum transmission is 0.7153.
The \l/2 correction factor is Not present.
;
_exptl_absorpt_special_details   ?
_exptl_crystal_colour            red
_exptl_crystal_colour_primary    red
_exptl_crystal_density_diffrn    1.160
_exptl_crystal_density_meas      ?
_exptl_crystal_density_method    ?
_exptl_crystal_description       plate
_exptl_crystal_F_000             2408
_exptl_crystal_size_max          0.163
_exptl_crystal_size_mid          0.087
_exptl_crystal_size_min          0.032
_exptl_transmission_factor_max   ?
_exptl_transmission_factor_min   ?
_diffrn_reflns_av_R_equivalents  0.0909
_diffrn_reflns_av_unetI/netI     0.0581
_diffrn_reflns_Laue_measured_fraction_full 0.997
_diffrn_reflns_Laue_measured_fraction_max 0.995
_diffrn_reflns_limit_h_max       39
_diffrn_reflns_limit_h_min       -39
_diffrn_reflns_limit_k_max       12
_diffrn_reflns_limit_k_min       -12
_diffrn_reflns_limit_l_max       29
_diffrn_reflns_limit_l_min       -29
_diffrn_reflns_number            50202
_diffrn_reflns_point_group_measured_fraction_full 0.997
_diffrn_reflns_point_group_measured_fraction_max 0.995
_diffrn_reflns_theta_full        25.242
_diffrn_reflns_theta_max         27.524
_diffrn_reflns_theta_min         2.001
_diffrn_ambient_temperature      90(2)
_diffrn_detector_area_resol_mean ?
_diffrn_measured_fraction_theta_full 0.997
_diffrn_measured_fraction_theta_max 0.995
_diffrn_measurement_device_type  'Bruker D8 goniometer'
_diffrn_measurement_method       '\f and \w scans'
_diffrn_radiation_type           MoK\a
_diffrn_radiation_wavelength     0.71073
_diffrn_source                   ?
_diffrn_source_current           1.4
_diffrn_source_power             0.07
_diffrn_source_voltage           50.0
_diffrn_standards_number         0
_reflns_Friedel_coverage         0.000
_reflns_Friedel_fraction_full    .
_reflns_Friedel_fraction_max     .
_reflns_number_gt                5622
_reflns_number_total             7429
_reflns_special_details          
;
 Reflections were merged by SHELXL according to the crystal
 class for the calculation of statistics and refinement.
 
 _reflns_Friedel_fraction is defined as the number of unique
 Friedel pairs measured divided by the number that would be
 possible theoretically, ignoring centric projections and
 systematic absences.
;
_reflns_threshold_expression     'I > 2\s(I)'
_computing_cell_refinement       'SAINT V8.40A (Bruker Nano, Inc., 2019)'
_computing_data_collection       'Bruker Instrument Service vV6.2.12'
_computing_data_reduction        'SAINT V8.40A (Bruker Nano, Inc., 2019)'
_computing_molecular_graphics    'Yadokari-XG 2009 (Wakita Nemoto et al., 2009)'
_computing_publication_material  'Olex2 1.5 (Dolomanov et al., 2009)'
_computing_structure_refinement  'SHELXL 2019/3 (Sheldrick, 2015)'
_computing_structure_solution    'SHELXT 2018/2 (Sheldrick, 2018)'
_refine_diff_density_max         0.915
_refine_diff_density_min         -0.866
_refine_diff_density_rms         0.107
_refine_ls_extinction_coef       .
_refine_ls_extinction_method     none
_refine_ls_goodness_of_fit_ref   1.040
_refine_ls_hydrogen_treatment    constr
_refine_ls_matrix_type           full
_refine_ls_number_parameters     298
_refine_ls_number_reflns         7429
_refine_ls_number_restraints     0
_refine_ls_R_factor_all          0.0853
_refine_ls_R_factor_gt           0.0567
_refine_ls_restrained_S_all      1.040
_refine_ls_shift/su_max          0.001
_refine_ls_shift/su_mean         0.000
_refine_ls_structure_factor_coef Fsqd
_refine_ls_weighting_details     
'w=1/[\s^2^(Fo^2^)+(0.0644P)^2^+29.9657P] where P=(Fo^2^+2Fc^2^)/3'
_refine_ls_weighting_scheme      calc
_refine_ls_wR_factor_gt          0.1359
_refine_ls_wR_factor_ref         0.1559
_refine_special_details          ?
_olex2_refinement_description    
;
1. Fixed Uiso
 At 1.2 times of:
  All C(H) groups, All C(H,H) groups
 At 1.5 times of:
  All C(H,H,H) groups
2. Uiso/Uaniso restraints and constraints
Uanis(Ge1) = Uanis(Ge3)
3. Others
 Fixed Sof: C1(0.5) H1A(0.5) H1B(0.5) Ge1(0.5) Ge2(0.5) Ge3(0.5)
4.a Ternary CH refined with riding coordinates:
 C8(H8), C9(H9)
4.b Secondary CH2 refined with riding coordinates:
 C1(H1A,H1B)
4.c Aromatic/amide H refined with riding coordinates:
 C4(H4), C6(H6)
4.d Idealised Me refined as rotating group:
 C10(H10A,H10B,H10C), C11(H11A,H11B,H11C), C12(H12A,H12B,H12C), C13(H13A,H13B,
 H13C), C14(H14A,H14B,H14C), C15(H15A,H15B,H15C), C16(H16A,H16B,H16C), C17(H17A,
 H17B,H17C), C18(H18A,H18B,H18C), C19(H19A,H19B,H19C), C20(H20A,H20B,H20C),
 C21(H21A,H21B,H21C), C23(H23A,H23B,H23C), C24(H24A,H24B,H24C), C25(H25A,H25B,
 H25C)
;
_atom_sites_solution_hydrogens   geom
_atom_sites_solution_primary     dual
_atom_sites_solution_secondary   difmap
loop_
_atom_site_label
_atom_site_type_symbol
_atom_site_fract_x
_atom_site_fract_y
_atom_site_fract_z
_atom_site_U_iso_or_equiv
_atom_site_adp_type
_atom_site_occupancy
_atom_site_site_symmetry_order
_atom_site_calc_flag
_atom_site_refinement_flags_posn
_atom_site_refinement_flags_adp
_atom_site_refinement_flags_occupancy
_atom_site_disorder_assembly
_atom_site_disorder_group
C1 C 0.4934(3) 0.7872(15) 0.6886(4) 0.060(3) Uani 0.5 1 d . . P A -1
H1A H 0.491738 0.686594 0.677906 0.072 Uiso 0.5 1 calc R U P A -1
H1B H 0.491955 0.847560 0.653413 0.072 Uiso 0.5 1 calc R U P A -1
C2 C 0.39608(13) 0.7427(4) 0.72221(15) 0.0247(8) Uani 1 1 d . . . . .
C3 C 0.38357(13) 0.6463(4) 0.76205(15) 0.0247(7) Uani 1 1 d . . . . .
C4 C 0.34066(13) 0.5836(4) 0.74625(17) 0.0282(8) Uani 1 1 d . . . . .
H4 H 0.332357 0.519922 0.773390 0.034 Uiso 1 1 calc R U . . .
C5 C 0.30963(13) 0.6098(4) 0.69279(17) 0.0265(8) Uani 1 1 d . . . . .
C6 C 0.32263(13) 0.7055(4) 0.65465(17) 0.0268(8) Uani 1 1 d . . . . .
H6 H 0.301732 0.725988 0.617887 0.032 Uiso 1 1 calc R U . . .
C7 C 0.36462(13) 0.7723(4) 0.66768(15) 0.0242(7) Uani 1 1 d . . . . .
C8 C 0.41514(13) 0.6065(4) 0.82108(16) 0.0289(8) Uani 1 1 d . . . . .
H8 H 0.444215 0.656428 0.820913 0.035 Uiso 1 1 calc R U . . .
C9 C 0.37505(13) 0.8747(4) 0.62268(16) 0.0270(8) Uani 1 1 d . . . . .
H9 H 0.407063 0.905088 0.640809 0.032 Uiso 1 1 calc R U . . .
C10 C 0.48723(17) 0.3848(6) 0.8759(3) 0.0561(14) Uani 1 1 d . . . . .
H10A H 0.497594 0.289062 0.871435 0.084 Uiso 1 1 calc R U . . .
H10B H 0.483918 0.398259 0.916651 0.084 Uiso 1 1 calc R U . . .
H10C H 0.509652 0.451580 0.867865 0.084 Uiso 1 1 calc R U . . .
C11 C 0.43680(19) 0.3705(6) 0.7463(2) 0.0538(13) Uani 1 1 d . . . . .
H11A H 0.447735 0.273991 0.745683 0.081 Uiso 1 1 calc R U . . .
H11B H 0.458585 0.434650 0.734922 0.081 Uiso 1 1 calc R U . . .
H11C H 0.407011 0.379709 0.718111 0.081 Uiso 1 1 calc R U . . .
C12 C 0.38942(17) 0.2952(5) 0.8444(2) 0.0455(11) Uani 1 1 d . . . . .
H12A H 0.400255 0.198356 0.844800 0.068 Uiso 1 1 calc R U . . .
H12B H 0.359827 0.303728 0.815690 0.068 Uiso 1 1 calc R U . . .
H12C H 0.386124 0.320673 0.884117 0.068 Uiso 1 1 calc R U . . .
C13 C 0.44197(19) 0.6604(6) 0.9554(2) 0.0539(13) Uani 1 1 d . . . . .
H13A H 0.432122 0.700357 0.989307 0.081 Uiso 1 1 calc R U . . .
H13B H 0.470049 0.706822 0.951561 0.081 Uiso 1 1 calc R U . . .
H13C H 0.447657 0.559907 0.961977 0.081 Uiso 1 1 calc R U . . .
C14 C 0.3895(2) 0.8790(5) 0.8710(2) 0.0513(13) Uani 1 1 d . . . . .
H14A H 0.418183 0.918010 0.865524 0.077 Uiso 1 1 calc R U . . .
H14B H 0.381277 0.925272 0.904790 0.077 Uiso 1 1 calc R U . . .
H14C H 0.365274 0.894570 0.834901 0.077 Uiso 1 1 calc R U . . .
C15 C 0.34112(18) 0.6189(6) 0.8963(2) 0.0525(13) Uani 1 1 d . . . . .
H15A H 0.334668 0.660551 0.932039 0.079 Uiso 1 1 calc R U . . .
H15B H 0.342948 0.516779 0.900672 0.079 Uiso 1 1 calc R U . . .
H15C H 0.316657 0.643152 0.861526 0.079 Uiso 1 1 calc R U . . .
C16 C 0.3448(2) 1.0965(6) 0.6969(2) 0.0674(17) Uani 1 1 d . . . . .
H16A H 0.329823 1.187550 0.697058 0.101 Uiso 1 1 calc R U . . .
H16B H 0.376922 1.104147 0.718066 0.101 Uiso 1 1 calc R U . . .
H16C H 0.329659 1.026851 0.716684 0.101 Uiso 1 1 calc R U . . .
C17 C 0.3662(2) 1.1786(6) 0.5801(3) 0.076(2) Uani 1 1 d . . . . .
H17A H 0.350365 1.267723 0.581450 0.114 Uiso 1 1 calc R U . . .
H17B H 0.363084 1.151019 0.538504 0.114 Uiso 1 1 calc R U . . .
H17C H 0.398595 1.189551 0.599689 0.114 Uiso 1 1 calc R U . . .
C18 C 0.27933(16) 1.0227(5) 0.5820(3) 0.0564(14) Uani 1 1 d . . . . .
H18A H 0.263320 1.109843 0.586519 0.085 Uiso 1 1 calc R U . . .
H18B H 0.266289 0.945402 0.600341 0.085 Uiso 1 1 calc R U . . .
H18C H 0.275927 1.003100 0.539620 0.085 Uiso 1 1 calc R U . . .
C19 C 0.4024(3) 0.6074(8) 0.5699(3) 0.099(3) Uani 1 1 d . . . . .
H19A H 0.408700 0.564027 0.534358 0.148 Uiso 1 1 calc R U . . .
H19B H 0.380186 0.550367 0.584088 0.148 Uiso 1 1 calc R U . . .
H19C H 0.430737 0.613596 0.601125 0.148 Uiso 1 1 calc R U . . .
C20 C 0.3243(2) 0.7700(10) 0.4954(3) 0.101(3) Uani 1 1 d . . . . .
H20A H 0.313073 0.864157 0.482816 0.151 Uiso 1 1 calc R U . . .
H20B H 0.301970 0.721539 0.512830 0.151 Uiso 1 1 calc R U . . .
H20C H 0.328665 0.717211 0.460935 0.151 Uiso 1 1 calc R U . . .
C21 C 0.4213(3) 0.8815(9) 0.5195(3) 0.104(3) Uani 1 1 d . . . . .
H21A H 0.447491 0.908606 0.551507 0.156 Uiso 1 1 calc R U . . .
H21B H 0.406793 0.965655 0.499120 0.156 Uiso 1 1 calc R U . . .
H21C H 0.431695 0.821602 0.490951 0.156 Uiso 1 1 calc R U . . .
C22 C 0.26319(14) 0.5366(4) 0.67395(19) 0.0334(9) Uani 1 1 d . . . . .
C23 C 0.25573(16) 0.4323(6) 0.7207(2) 0.0526(13) Uani 1 1 d . . . . .
H23A H 0.226096 0.386268 0.706540 0.079 Uiso 1 1 calc R U . . .
H23B H 0.256313 0.481977 0.757938 0.079 Uiso 1 1 calc R U . . .
H23C H 0.279993 0.361682 0.727704 0.079 Uiso 1 1 calc R U . . .
C24 C 0.22536(15) 0.6462(5) 0.6634(2) 0.0428(11) Uani 1 1 d . . . . .
H24A H 0.195767 0.600113 0.648875 0.064 Uiso 1 1 calc R U . . .
H24B H 0.230187 0.713904 0.633657 0.064 Uiso 1 1 calc R U . . .
H24C H 0.225813 0.694964 0.700745 0.064 Uiso 1 1 calc R U . . .
C25 C 0.26061(16) 0.4556(5) 0.6156(2) 0.0448(11) Uani 1 1 d . . . . .
H25A H 0.231927 0.403029 0.604917 0.067 Uiso 1 1 calc R U . . .
H25B H 0.286360 0.390454 0.621093 0.067 Uiso 1 1 calc R U . . .
H25C H 0.261897 0.521891 0.583729 0.067 Uiso 1 1 calc R U . . .
Ge1 Ge 0.4520(4) 0.8451(7) 0.73959(17) 0.0240(4) Uani 0.5 1 d . . P A -1
Si1 Si 0.43125(4) 0.41444(13) 0.82246(5) 0.0334(3) Uani 1 1 d . . . . .
Si2 Si 0.39636(4) 0.68737(12) 0.88587(5) 0.0348(3) Uani 1 1 d . . . . .
Si3 Si 0.34072(4) 1.04137(12) 0.61904(5) 0.0317(3) Uani 1 1 d . . . . .
Si4 Si 0.37923(4) 0.78333(14) 0.55154(5) 0.0383(3) Uani 1 1 d . . . . .
Ge2 Ge 0.50357(3) 0.97536(12) 0.81538(5) 0.0516(3) Uani 0.5 1 d . . P A -1
Ge3 Ge 0.5429(4) 0.8360(7) 0.75926(17) 0.0240(4) Uani 0.5 1 d . . P A -1

loop_
_atom_site_aniso_label
_atom_site_aniso_U_11
_atom_site_aniso_U_22
_atom_site_aniso_U_33
_atom_site_aniso_U_23
_atom_site_aniso_U_13
_atom_site_aniso_U_12
C1 0.026(5) 0.142(11) 0.012(4) -0.009(5) 0.005(3) 0.013(6)
C2 0.0259(19) 0.032(2) 0.0148(16) -0.0016(14) 0.0024(14) -0.0018(15)
C3 0.0273(19) 0.0270(19) 0.0189(17) -0.0007(14) 0.0039(14) -0.0013(15)
C4 0.029(2) 0.029(2) 0.0266(19) 0.0054(15) 0.0057(16) -0.0001(16)
C5 0.0232(19) 0.0274(19) 0.0272(19) -0.0007(15) 0.0029(15) 0.0001(15)
C6 0.027(2) 0.0261(19) 0.0247(18) 0.0018(14) 0.0006(15) -0.0003(15)
C7 0.0261(19) 0.0280(19) 0.0171(17) 0.0000(14) 0.0021(14) 0.0011(15)
C8 0.0242(19) 0.036(2) 0.0234(19) 0.0058(15) 0.0005(15) -0.0044(16)
C9 0.0235(19) 0.033(2) 0.0233(18) 0.0025(15) 0.0040(15) -0.0019(15)
C10 0.040(3) 0.055(3) 0.063(3) 0.002(3) -0.007(2) 0.008(2)
C11 0.050(3) 0.060(3) 0.051(3) -0.009(2) 0.013(2) 0.018(3)
C12 0.049(3) 0.033(2) 0.049(3) 0.008(2) 0.003(2) -0.001(2)
C13 0.066(3) 0.069(3) 0.022(2) 0.000(2) 0.002(2) 0.004(3)
C14 0.071(4) 0.038(3) 0.043(3) -0.002(2) 0.009(2) 0.006(2)
C15 0.056(3) 0.059(3) 0.049(3) -0.001(2) 0.023(2) 0.004(3)
C16 0.095(5) 0.054(3) 0.047(3) -0.016(3) 0.005(3) 0.026(3)
C17 0.069(4) 0.045(3) 0.125(6) 0.037(3) 0.045(4) 0.013(3)
C18 0.036(3) 0.043(3) 0.081(4) -0.007(3) -0.002(3) 0.011(2)
C19 0.159(8) 0.087(5) 0.049(4) -0.008(3) 0.023(4) 0.072(5)
C20 0.068(4) 0.173(8) 0.047(4) -0.057(4) -0.015(3) 0.038(5)
C21 0.141(7) 0.133(7) 0.058(4) -0.014(4) 0.062(5) -0.034(6)
C22 0.027(2) 0.030(2) 0.040(2) 0.0008(17) 0.0014(17) -0.0043(16)
C23 0.032(2) 0.056(3) 0.064(3) 0.019(3) 0.001(2) -0.016(2)
C24 0.028(2) 0.040(2) 0.058(3) -0.009(2) 0.007(2) 0.0032(19)
C25 0.032(2) 0.035(2) 0.063(3) -0.017(2) 0.003(2) -0.0028(19)
Ge1 0.0172(18) 0.0295(7) 0.0244(2) 0.0012(7) 0.0030(4) 0.0023(6)
Si1 0.0273(6) 0.0375(6) 0.0320(6) 0.0014(5) 0.0003(4) 0.0029(5)
Si2 0.0437(7) 0.0351(6) 0.0244(6) 0.0022(4) 0.0056(5) 0.0011(5)
Si3 0.0323(6) 0.0302(6) 0.0319(6) 0.0031(4) 0.0065(5) 0.0008(5)
Si4 0.0430(7) 0.0477(7) 0.0236(6) -0.0008(5) 0.0072(5) 0.0103(6)
Ge2 0.0254(5) 0.0482(6) 0.0777(8) -0.0386(6) 0.0056(5) 0.0006(4)
Ge3 0.0172(18) 0.0295(7) 0.0244(2) 0.0012(7) 0.0030(4) 0.0023(6)

_geom_special_details            
;
 All esds (except the esd in the dihedral angle between two l.s. planes)
 are estimated using the full covariance matrix.  The cell esds are taken
 into account individually in the estimation of esds in distances, angles
 and torsion angles; correlations between esds in cell parameters are only
 used when they are defined by crystal symmetry.  An approximate (isotropic)
 treatment of cell esds is used for estimating esds involving l.s. planes.
;
loop_
_geom_bond_atom_site_label_1
_geom_bond_atom_site_label_2
_geom_bond_distance
_geom_bond_site_symmetry_2
_geom_bond_publ_flag
C1 H1A 0.9900 . ?
C1 H1B 0.9900 . ?
C1 Ge1 1.993(10) . ?
C1 Ge3 1.987(11) . ?
C2 C3 1.417(5) . ?
C2 C7 1.414(5) . ?
C2 Ge1 1.910(14) . ?
C3 C4 1.395(5) . ?
C3 C8 1.515(5) . ?
C4 H4 0.9500 . ?
C4 C5 1.384(5) . ?
C5 C6 1.391(5) . ?
C5 C22 1.534(5) . ?
C6 H6 0.9500 . ?
C6 C7 1.386(5) . ?
C7 C9 1.516(5) . ?
C8 H8 1.0000 . ?
C8 Si1 1.895(4) . ?
C8 Si2 1.891(4) . ?
C9 H9 1.0000 . ?
C9 Si3 1.890(4) . ?
C9 Si4 1.894(4) . ?
C10 H10A 0.9800 . ?
C10 H10B 0.9800 . ?
C10 H10C 0.9800 . ?
C10 Si1 1.861(5) . ?
C11 H11A 0.9800 . ?
C11 H11B 0.9800 . ?
C11 H11C 0.9800 . ?
C11 Si1 1.859(5) . ?
C12 H12A 0.9800 . ?
C12 H12B 0.9800 . ?
C12 H12C 0.9800 . ?
C12 Si1 1.859(5) . ?
C13 H13A 0.9800 . ?
C13 H13B 0.9800 . ?
C13 H13C 0.9800 . ?
C13 Si2 1.868(5) . ?
C14 H14A 0.9800 . ?
C14 H14B 0.9800 . ?
C14 H14C 0.9800 . ?
C14 Si2 1.864(5) . ?
C15 H15A 0.9800 . ?
C15 H15B 0.9800 . ?
C15 H15C 0.9800 . ?
C15 Si2 1.861(5) . ?
C16 H16A 0.9800 . ?
C16 H16B 0.9800 . ?
C16 H16C 0.9800 . ?
C16 Si3 1.853(5) . ?
C17 H17A 0.9800 . ?
C17 H17B 0.9800 . ?
C17 H17C 0.9800 . ?
C17 Si3 1.860(5) . ?
C18 H18A 0.9800 . ?
C18 H18B 0.9800 . ?
C18 H18C 0.9800 . ?
C18 Si3 1.855(5) . ?
C19 H19A 0.9800 . ?
C19 H19B 0.9800 . ?
C19 H19C 0.9800 . ?
C19 Si4 1.830(6) . ?
C20 H20A 0.9800 . ?
C20 H20B 0.9800 . ?
C20 H20C 0.9800 . ?
C20 Si4 1.849(6) . ?
C21 H21A 0.9800 . ?
C21 H21B 0.9800 . ?
C21 H21C 0.9800 . ?
C21 Si4 1.871(7) . ?
C22 C23 1.527(6) . ?
C22 C24 1.525(6) . ?
C22 C25 1.542(6) . ?
C23 H23A 0.9800 . ?
C23 H23B 0.9800 . ?
C23 H23C 0.9800 . ?
C24 H24A 0.9800 . ?
C24 H24B 0.9800 . ?
C24 H24C 0.9800 . ?
C25 H25A 0.9800 . ?
C25 H25B 0.9800 . ?
C25 H25C 0.9800 . ?
Ge1 Ge2 2.394(11) . ?
Ge1 Ge3 2.6716(9) . ?
Ge2 Ge3 2.368(10) . ?

loop_
_geom_angle_atom_site_label_1
_geom_angle_atom_site_label_2
_geom_angle_atom_site_label_3
_geom_angle
_geom_angle_site_symmetry_1
_geom_angle_site_symmetry_3
_geom_angle_publ_flag
H1A C1 H1B 111.7 . . ?
Ge1 C1 H1A 114.6 . . ?
Ge1 C1 H1B 114.6 . . ?
Ge3 C1 H1A 114.6 . . ?
Ge3 C1 H1B 114.6 . . ?
Ge3 C1 Ge1 84.3(4) . . ?
C3 C2 Ge1 123.8(3) . . ?
C7 C2 C3 118.9(3) . . ?
C7 C2 Ge1 117.2(3) . . ?
C2 C3 C8 122.8(3) . . ?
C4 C3 C2 119.0(3) . . ?
C4 C3 C8 118.2(3) . . ?
C3 C4 H4 118.5 . . ?
C5 C4 C3 122.9(4) . . ?
C5 C4 H4 118.5 . . ?
C4 C5 C6 116.9(3) . . ?
C4 C5 C22 123.2(4) . . ?
C6 C5 C22 119.8(3) . . ?
C5 C6 H6 118.4 . . ?
C7 C6 C5 123.2(3) . . ?
C7 C6 H6 118.4 . . ?
C2 C7 C9 122.4(3) . . ?
C6 C7 C2 119.1(3) . . ?
C6 C7 C9 118.5(3) . . ?
C3 C8 H8 103.9 . . ?
C3 C8 Si1 111.2(3) . . ?
C3 C8 Si2 111.7(3) . . ?
Si1 C8 H8 103.9 . . ?
Si2 C8 H8 103.9 . . ?
Si2 C8 Si1 120.4(2) . . ?
C7 C9 H9 103.8 . . ?
C7 C9 Si3 111.8(3) . . ?
C7 C9 Si4 111.7(3) . . ?
Si3 C9 H9 103.8 . . ?
Si3 C9 Si4 119.9(2) . . ?
Si4 C9 H9 103.8 . . ?
H10A C10 H10B 109.5 . . ?
H10A C10 H10C 109.5 . . ?
H10B C10 H10C 109.5 . . ?
Si1 C10 H10A 109.5 . . ?
Si1 C10 H10B 109.5 . . ?
Si1 C10 H10C 109.5 . . ?
H11A C11 H11B 109.5 . . ?
H11A C11 H11C 109.5 . . ?
H11B C11 H11C 109.5 . . ?
Si1 C11 H11A 109.5 . . ?
Si1 C11 H11B 109.5 . . ?
Si1 C11 H11C 109.5 . . ?
H12A C12 H12B 109.5 . . ?
H12A C12 H12C 109.5 . . ?
H12B C12 H12C 109.5 . . ?
Si1 C12 H12A 109.5 . . ?
Si1 C12 H12B 109.5 . . ?
Si1 C12 H12C 109.5 . . ?
H13A C13 H13B 109.5 . . ?
H13A C13 H13C 109.5 . . ?
H13B C13 H13C 109.5 . . ?
Si2 C13 H13A 109.5 . . ?
Si2 C13 H13B 109.5 . . ?
Si2 C13 H13C 109.5 . . ?
H14A C14 H14B 109.5 . . ?
H14A C14 H14C 109.5 . . ?
H14B C14 H14C 109.5 . . ?
Si2 C14 H14A 109.5 . . ?
Si2 C14 H14B 109.5 . . ?
Si2 C14 H14C 109.5 . . ?
H15A C15 H15B 109.5 . . ?
H15A C15 H15C 109.5 . . ?
H15B C15 H15C 109.5 . . ?
Si2 C15 H15A 109.5 . . ?
Si2 C15 H15B 109.5 . . ?
Si2 C15 H15C 109.5 . . ?
H16A C16 H16B 109.5 . . ?
H16A C16 H16C 109.5 . . ?
H16B C16 H16C 109.5 . . ?
Si3 C16 H16A 109.5 . . ?
Si3 C16 H16B 109.5 . . ?
Si3 C16 H16C 109.5 . . ?
H17A C17 H17B 109.5 . . ?
H17A C17 H17C 109.5 . . ?
H17B C17 H17C 109.5 . . ?
Si3 C17 H17A 109.5 . . ?
Si3 C17 H17B 109.5 . . ?
Si3 C17 H17C 109.5 . . ?
H18A C18 H18B 109.5 . . ?
H18A C18 H18C 109.5 . . ?
H18B C18 H18C 109.5 . . ?
Si3 C18 H18A 109.5 . . ?
Si3 C18 H18B 109.5 . . ?
Si3 C18 H18C 109.5 . . ?
H19A C19 H19B 109.5 . . ?
H19A C19 H19C 109.5 . . ?
H19B C19 H19C 109.5 . . ?
Si4 C19 H19A 109.5 . . ?
Si4 C19 H19B 109.5 . . ?
Si4 C19 H19C 109.5 . . ?
H20A C20 H20B 109.5 . . ?
H20A C20 H20C 109.5 . . ?
H20B C20 H20C 109.5 . . ?
Si4 C20 H20A 109.5 . . ?
Si4 C20 H20B 109.5 . . ?
Si4 C20 H20C 109.5 . . ?
H21A C21 H21B 109.5 . . ?
H21A C21 H21C 109.5 . . ?
H21B C21 H21C 109.5 . . ?
Si4 C21 H21A 109.5 . . ?
Si4 C21 H21B 109.5 . . ?
Si4 C21 H21C 109.5 . . ?
C5 C22 C25 109.1(3) . . ?
C23 C22 C5 112.1(3) . . ?
C23 C22 C25 108.0(4) . . ?
C24 C22 C5 109.3(3) . . ?
C24 C22 C23 109.2(4) . . ?
C24 C22 C25 109.0(4) . . ?
C22 C23 H23A 109.5 . . ?
C22 C23 H23B 109.5 . . ?
C22 C23 H23C 109.5 . . ?
H23A C23 H23B 109.5 . . ?
H23A C23 H23C 109.5 . . ?
H23B C23 H23C 109.5 . . ?
C22 C24 H24A 109.5 . . ?
C22 C24 H24B 109.5 . . ?
C22 C24 H24C 109.5 . . ?
H24A C24 H24B 109.5 . . ?
H24A C24 H24C 109.5 . . ?
H24B C24 H24C 109.5 . . ?
C22 C25 H25A 109.5 . . ?
C22 C25 H25B 109.5 . . ?
C22 C25 H25C 109.5 . . ?
H25A C25 H25B 109.5 . . ?
H25A C25 H25C 109.5 . . ?
H25B C25 H25C 109.5 . . ?
C1 Ge1 Ge2 100.9(6) . . ?
C1 Ge1 Ge3 47.7(3) . . ?
C2 Ge1 C1 112.5(5) . . ?
C2 Ge1 Ge2 143.8(3) . . ?
C2 Ge1 Ge3 147.1(3) . . ?
Ge2 Ge1 Ge3 55.4(4) . . ?
C10 Si1 C8 110.3(2) . . ?
C11 Si1 C8 106.5(2) . . ?
C11 Si1 C10 108.8(3) . . ?
C11 Si1 C12 110.0(3) . . ?
C12 Si1 C8 114.1(2) . . ?
C12 Si1 C10 107.1(2) . . ?
C13 Si2 C8 109.1(2) . . ?
C14 Si2 C8 107.2(2) . . ?
C14 Si2 C13 108.7(3) . . ?
C15 Si2 C8 114.1(2) . . ?
C15 Si2 C13 109.8(3) . . ?
C15 Si2 C14 107.7(3) . . ?
C16 Si3 C9 106.8(2) . . ?
C16 Si3 C17 109.5(3) . . ?
C16 Si3 C18 107.5(3) . . ?
C17 Si3 C9 109.2(2) . . ?
C18 Si3 C9 114.6(2) . . ?
C18 Si3 C17 109.1(3) . . ?
C19 Si4 C9 108.8(2) . . ?
C19 Si4 C20 109.2(4) . . ?
C19 Si4 C21 107.1(4) . . ?
C20 Si4 C9 114.0(2) . . ?
C20 Si4 C21 109.7(4) . . ?
C21 Si4 C9 108.0(3) . . ?
Ge3 Ge2 Ge1 68.25(8) . . ?
C1 Ge3 Ge1 47.9(3) . . ?
C1 Ge3 Ge2 101.9(6) . . ?
Ge2 Ge3 Ge1 56.3(4) . . ?

loop_
_geom_torsion_atom_site_label_1
_geom_torsion_atom_site_label_2
_geom_torsion_atom_site_label_3
_geom_torsion_atom_site_label_4
_geom_torsion
_geom_torsion_site_symmetry_1
_geom_torsion_site_symmetry_2
_geom_torsion_site_symmetry_3
_geom_torsion_site_symmetry_4
_geom_torsion_publ_flag
C2 C3 C4 C5 0.7(6) . . . . ?
C2 C3 C8 Si1 -115.3(3) . . . . ?
C2 C3 C8 Si2 107.1(4) . . . . ?
C2 C7 C9 Si3 -108.8(4) . . . . ?
C2 C7 C9 Si4 113.7(4) . . . . ?
C3 C2 C7 C6 -0.5(5) . . . . ?
C3 C2 C7 C9 179.6(3) . . . . ?
C3 C4 C5 C6 -1.1(6) . . . . ?
C3 C4 C5 C22 177.3(4) . . . . ?
C3 C8 Si1 C10 154.1(3) . . . . ?
C3 C8 Si1 C11 36.3(3) . . . . ?
C3 C8 Si1 C12 -85.3(3) . . . . ?
C3 C8 Si2 C13 -170.1(3) . . . . ?
C3 C8 Si2 C14 -52.5(3) . . . . ?
C3 C8 Si2 C15 66.7(3) . . . . ?
C4 C3 C8 Si1 63.7(4) . . . . ?
C4 C3 C8 Si2 -73.9(4) . . . . ?
C4 C5 C6 C7 0.7(6) . . . . ?
C4 C5 C22 C23 -0.2(6) . . . . ?
C4 C5 C22 C24 121.0(4) . . . . ?
C4 C5 C22 C25 -119.9(4) . . . . ?
C5 C6 C7 C2 0.1(6) . . . . ?
C5 C6 C7 C9 -180.0(4) . . . . ?
C6 C5 C22 C23 178.2(4) . . . . ?
C6 C5 C22 C24 -60.6(5) . . . . ?
C6 C5 C22 C25 58.5(5) . . . . ?
C6 C7 C9 Si3 71.2(4) . . . . ?
C6 C7 C9 Si4 -66.3(4) . . . . ?
C7 C2 C3 C4 0.1(5) . . . . ?
C7 C2 C3 C8 179.2(3) . . . . ?
C7 C9 Si3 C16 46.1(4) . . . . ?
C7 C9 Si3 C17 164.4(4) . . . . ?
C7 C9 Si3 C18 -72.9(3) . . . . ?
C7 C9 Si4 C19 -32.8(4) . . . . ?
C7 C9 Si4 C20 89.2(4) . . . . ?
C7 C9 Si4 C21 -148.7(4) . . . . ?
C8 C3 C4 C5 -178.4(4) . . . . ?
C22 C5 C6 C7 -177.8(4) . . . . ?
Ge1 C2 C3 C4 176.1(3) . . . . ?
Ge1 C2 C3 C8 -4.8(5) . . . . ?
Ge1 C2 C7 C6 -176.8(3) . . . . ?
Ge1 C2 C7 C9 3.3(5) . . . . ?
Si1 C8 Si2 C13 56.7(3) . . . . ?
Si1 C8 Si2 C14 174.3(3) . . . . ?
Si1 C8 Si2 C15 -66.5(3) . . . . ?
Si2 C8 Si1 C10 -72.5(3) . . . . ?
Si2 C8 Si1 C11 169.7(3) . . . . ?
Si2 C8 Si1 C12 48.1(3) . . . . ?
Si3 C9 Si4 C19 -166.4(4) . . . . ?
Si3 C9 Si4 C20 -44.4(4) . . . . ?
Si3 C9 Si4 C21 77.7(4) . . . . ?
Si4 C9 Si3 C16 179.6(3) . . . . ?
Si4 C9 Si3 C17 -62.1(4) . . . . ?
Si4 C9 Si3 C18 60.7(3) . . . . ?

_shelx_res_file                  
;
TITL 20231022_DU021_Ge2CGeIP2_0m_a.res in C2/c
    20231022_du021_ge2cgeip2_0m_a.res
    created by SHELXL-2019/3 at 15:12:59 on 04-Sep-2025
REM Yadorkari-X generated
REM SPGR C2/c monoclinic
CELL 0.71073 30.2018 9.5466 23.1505 90 103.92 90
ZERR 4 0.0026 0.0008 0.0017 0 0.002 0
LATT 7
SYMM -X,+Y,0.5-Z
SFAC C H Ge Si
UNIT 196 400 12 32
EADP Ge1 Ge3

L.S. 10
PLAN  22
SIZE 0.163 0.087 0.032
TEMP -183(2)
CONF
LIST 4
WPDB -1
MORE -1
BOND $H
fmap 2
acta
REM <olex2.extras>
REM <HklSrc "%.\\20231022_DU021_Ge2CGeIP2_0m_a.hkl">
REM </olex2.extras>

WGHT    0.064400   29.965698
FVAR       0.18234
PART -1
C1    1    0.493394    0.787196    0.688589    10.50000    0.02598    0.14200 =
         0.01248   -0.00937    0.00497    0.01311
AFIX  23
H1A   2    0.491738    0.686594    0.677906    10.50000   -1.20000
H1B   2    0.491955    0.847560    0.653413    10.50000   -1.20000
AFIX   0
PART 0
C2    1    0.396082    0.742676    0.722207    11.00000    0.02594    0.03210 =
         0.01479   -0.00157    0.00237   -0.00179
C3    1    0.383572    0.646345    0.762053    11.00000    0.02729    0.02703 =
         0.01892   -0.00074    0.00395   -0.00130
C4    1    0.340657    0.583560    0.746248    11.00000    0.02898    0.02851 =
         0.02659    0.00538    0.00572   -0.00006
AFIX  43
H4    2    0.332357    0.519922    0.773390    11.00000   -1.20000
AFIX   0
C5    1    0.309627    0.609834    0.692792    11.00000    0.02319    0.02737 =
         0.02721   -0.00071    0.00290    0.00013
C6    1    0.322629    0.705465    0.654646    11.00000    0.02685    0.02605 =
         0.02470    0.00177    0.00060   -0.00030
AFIX  43
H6    2    0.301732    0.725988    0.617887    11.00000   -1.20000
AFIX   0
C7    1    0.364616    0.772279    0.667685    11.00000    0.02608    0.02799 =
         0.01711   -0.00002    0.00214    0.00115
C8    1    0.415144    0.606471    0.821078    11.00000    0.02415    0.03636 =
         0.02342    0.00577    0.00053   -0.00443
AFIX  13
H8    2    0.444215    0.656428    0.820913    11.00000   -1.20000
AFIX   0
C9    1    0.375051    0.874660    0.622681    11.00000    0.02352    0.03345 =
         0.02333    0.00253    0.00403   -0.00191
AFIX  13
H9    2    0.407063    0.905088    0.640809    11.00000   -1.20000
AFIX   0
C10   1    0.487229    0.384831    0.875932    11.00000    0.03972    0.05540 =
         0.06318    0.00214   -0.00715    0.00847
AFIX 137
H10A  2    0.497594    0.289062    0.871435    11.00000   -1.50000
H10B  2    0.483918    0.398259    0.916651    11.00000   -1.50000
H10C  2    0.509652    0.451580    0.867865    11.00000   -1.50000
AFIX   0
C11   1    0.436801    0.370504    0.746290    11.00000    0.05018    0.05978 =
         0.05146   -0.00891    0.01254    0.01826
AFIX 137
H11A  2    0.447735    0.273991    0.745683    11.00000   -1.50000
H11B  2    0.458585    0.434650    0.734922    11.00000   -1.50000
H11C  2    0.407011    0.379709    0.718111    11.00000   -1.50000
AFIX   0
C12   1    0.389418    0.295202    0.844356    11.00000    0.04941    0.03338 =
         0.04920    0.00751    0.00325   -0.00129
AFIX 137
H12A  2    0.400255    0.198356    0.844800    11.00000   -1.50000
H12B  2    0.359827    0.303728    0.815690    11.00000   -1.50000
H12C  2    0.386124    0.320673    0.884117    11.00000   -1.50000
AFIX   0
C13   1    0.441968    0.660408    0.955449    11.00000    0.06639    0.06920 =
         0.02185    0.00046    0.00219    0.00358
AFIX 137
H13A  2    0.432122    0.700357    0.989307    11.00000   -1.50000
H13B  2    0.470049    0.706822    0.951561    11.00000   -1.50000
H13C  2    0.447657    0.559907    0.961977    11.00000   -1.50000
AFIX   0
C14   1    0.389455    0.879032    0.871009    11.00000    0.07070    0.03756 =
         0.04328   -0.00169    0.00937    0.00614
AFIX 137
H14A  2    0.418183    0.918010    0.865524    11.00000   -1.50000
H14B  2    0.381277    0.925272    0.904790    11.00000   -1.50000
H14C  2    0.365274    0.894570    0.834901    11.00000   -1.50000
AFIX   0
C15   1    0.341123    0.618856    0.896256    11.00000    0.05551    0.05873 =
         0.04883   -0.00105    0.02350    0.00380
AFIX 137
H15A  2    0.334668    0.660551    0.932039    11.00000   -1.50000
H15B  2    0.342948    0.516779    0.900672    11.00000   -1.50000
H15C  2    0.316657    0.643152    0.861526    11.00000   -1.50000
AFIX   0
C16   1    0.344757    1.096469    0.696880    11.00000    0.09527    0.05421 =
         0.04670   -0.01563    0.00526    0.02590
AFIX 137
H16A  2    0.329823    1.187550    0.697058    11.00000   -1.50000
H16B  2    0.376922    1.104147    0.718066    11.00000   -1.50000
H16C  2    0.329659    1.026851    0.716684    11.00000   -1.50000
AFIX   0
C17   1    0.366205    1.178649    0.580061    11.00000    0.06919    0.04463 =
         0.12526    0.03734    0.04541    0.01281
AFIX 137
H17A  2    0.350365    1.267723    0.581450    11.00000   -1.50000
H17B  2    0.363084    1.151019    0.538504    11.00000   -1.50000
H17C  2    0.398595    1.189551    0.599689    11.00000   -1.50000
AFIX   0
C18   1    0.279326    1.022731    0.582014    11.00000    0.03609    0.04333 =
         0.08139   -0.00742   -0.00227    0.01064
AFIX 137
H18A  2    0.263320    1.109843    0.586519    11.00000   -1.50000
H18B  2    0.266289    0.945402    0.600341    11.00000   -1.50000
H18C  2    0.275927    1.003100    0.539620    11.00000   -1.50000
AFIX   0
C19   1    0.402403    0.607404    0.569911    11.00000    0.15946    0.08688 =
         0.04929   -0.00797    0.02301    0.07228
AFIX 137
H19A  2    0.408700    0.564027    0.534358    11.00000   -1.50000
H19B  2    0.380186    0.550367    0.584088    11.00000   -1.50000
H19C  2    0.430737    0.613596    0.601125    11.00000   -1.50000
AFIX   0
C20   1    0.324275    0.769992    0.495437    11.00000    0.06753    0.17306 =
         0.04717   -0.05748   -0.01480    0.03800
AFIX 137
H20A  2    0.313073    0.864157    0.482816    11.00000   -1.50000
H20B  2    0.301970    0.721539    0.512830    11.00000   -1.50000
H20C  2    0.328665    0.717211    0.460935    11.00000   -1.50000
AFIX   0
C21   1    0.421311    0.881481    0.519462    11.00000    0.14084    0.13316 =
         0.05784   -0.01374    0.06206   -0.03403
AFIX 137
H21A  2    0.447491    0.908606    0.551507    11.00000   -1.50000
H21B  2    0.406793    0.965655    0.499120    11.00000   -1.50000
H21C  2    0.431695    0.821602    0.490951    11.00000   -1.50000
AFIX   0
C22   1    0.263189    0.536556    0.673952    11.00000    0.02657    0.02986 =
         0.04036    0.00077    0.00145   -0.00429
C23   1    0.255730    0.432284    0.720721    11.00000    0.03174    0.05646 =
         0.06412    0.01864    0.00102   -0.01649
AFIX 137
H23A  2    0.226096    0.386268    0.706540    11.00000   -1.50000
H23B  2    0.256313    0.481977    0.757938    11.00000   -1.50000
H23C  2    0.279993    0.361682    0.727704    11.00000   -1.50000
AFIX   0
C24   1    0.225359    0.646180    0.663361    11.00000    0.02767    0.04041 =
         0.05843   -0.00898    0.00687    0.00317
AFIX 137
H24A  2    0.195767    0.600113    0.648875    11.00000   -1.50000
H24B  2    0.230187    0.713904    0.633657    11.00000   -1.50000
H24C  2    0.225813    0.694964    0.700745    11.00000   -1.50000
AFIX   0
C25   1    0.260608    0.455609    0.615608    11.00000    0.03199    0.03458 =
         0.06346   -0.01664    0.00299   -0.00280
AFIX 137
H25A  2    0.231927    0.403029    0.604917    11.00000   -1.50000
H25B  2    0.286360    0.390454    0.621093    11.00000   -1.50000
H25C  2    0.261897    0.521891    0.583729    11.00000   -1.50000
AFIX   0
PART -1
GE1   3    0.452032    0.845133    0.739591    10.50000    0.01720    0.02952 =
         0.02439    0.00121    0.00298    0.00225
PART 0
SI1   4    0.431249    0.414439    0.822462    11.00000    0.02727    0.03747 =
         0.03203    0.00145    0.00034    0.00287
SI2   4    0.396362    0.687365    0.885872    11.00000    0.04371    0.03509 =
         0.02442    0.00222    0.00564    0.00111
SI3   4    0.340722    1.041367    0.619035    11.00000    0.03228    0.03021 =
         0.03194    0.00311    0.00652    0.00084
SI4   4    0.379227    0.783332    0.551544    11.00000    0.04296    0.04772 =
         0.02365   -0.00078    0.00715    0.01031
PART -1
GE2   3    0.503570    0.975364    0.815380    10.50000    0.02540    0.04815 =
         0.07772   -0.03864    0.00555    0.00056
GE3   3    0.542850    0.836046    0.759256    10.50000    0.01720    0.02952 =
         0.02439    0.00121    0.00298    0.00225
HKLF 4


REM  20231022_DU021_Ge2CGeIP2_0m_a.res in C2/c
REM wR2 = 0.1559, GooF = S = 1.040, Restrained GooF = 1.040 for all data
REM R1 = 0.0567 for 5622 Fo > 4sig(Fo) and 0.0853 for all 7429 data
REM 298 parameters refined using 0 restraints

END

WGHT      0.0645     29.8182

REM Highest difference peak  0.915,  deepest hole -0.866,  1-sigma level  0.107
Q1    1   0.4167  0.8058  0.7185  11.00000  0.05    0.92
Q2    1   0.4255  0.7985  0.7553  11.00000  0.05    0.87
Q3    1   0.3874  0.9119  0.4964  11.00000  0.05    0.81
Q4    1   0.4998  0.8410  0.7302  11.00000  0.05    0.78
Q5    1   0.5050  0.7947  0.7314  11.00000  0.05    0.76
Q6    1   0.4784  0.7843  0.7213  11.00000  0.05    0.75
Q7    1   0.4963  0.8991  0.6606  11.00000  0.05    0.72
Q8    1   0.4270  0.8787  0.7563  11.00000  0.05    0.72
Q9    1   0.5460  0.8333  0.8121  11.00000  0.05    0.64
Q10   1   0.3253  0.6784  0.5167  11.00000  0.05    0.60
Q11   1   0.4543  0.8365  0.7891  11.00000  0.05    0.52
Q12   1   0.3945  0.7357  0.7513  11.00000  0.05    0.50
Q13   1   0.3892  0.6918  0.5693  11.00000  0.05    0.50
Q14   1   0.4715  0.9563  0.7619  11.00000  0.05    0.49
Q15   1   0.4449  0.9535  0.7198  11.00000  0.05    0.46
Q16   1   0.4076  0.7016  0.5320  11.00000  0.05    0.46
Q17   1   0.3663  0.6599  0.8994  11.00000  0.05    0.45
Q18   1   0.3107  1.0274  0.5994  11.00000  0.05    0.44
Q19   1   0.3875  0.7787  0.6793  11.00000  0.05    0.41
Q20   1   0.3976  0.8459  0.5355  11.00000  0.05    0.41
Q21   1   0.3619  0.6603  0.8739  11.00000  0.05    0.40
Q22   1   0.3251  0.7988  0.4881  11.00000  0.05    0.40
;
_shelx_res_checksum              89950
_olex2_submission_special_instructions 'No special instructions were received'

_exptl_crystal_recrystallization_method 
'Re-crystallisation from solvent: benzene'
_chemical_properties_physical    
Air-sensitive,Moisture-sensitive,Oxygen-sensitive
####################################################################### 
# 
# This file contains crystal structure data downloaded from the 
# Cambridge Structural Database (CSD) hosted by the Cambridge 
# Crystallographic Data Centre (CCDC).
# 
# Full information about CCDC data access policies and citation 
# guidelines are available at http://www.ccdc.cam.ac.uk/access/V1 
# 
# Audit and citation data items may have been added by the CCDC. 
# Please retain this information to preserve the provenance of 
# this file and to allow appropriate attribution of the data. 
# 
#######################################################################

data_Tbb2Ge2CH2_dianion
_database_code_depnum_ccdc_archive 'CCDC 2485175'
loop_
_audit_author_name
_audit_author_address
'Yoshiyuki Mizuhata'
;Kyoto University
Japan
;
_audit_update_record             
;
2025-09-04 deposited with the CCDC.	2025-10-20 downloaded from the CCDC.
;
_audit_creation_date             2025-09-04
_audit_creation_method           
;
Olex2 1.5
(compiled 2025.07.13 svn.rb7424aed for OlexSys, GUI svn.r7314)
;
_shelx_SHELXL_version_number     2019/3
_chemical_name_common            ?
_chemical_name_systematic        ?
_chemical_formula_moiety         'C49 H100 Ge2 K2 Si8, 3(C6 H6)'
_chemical_formula_sum            'C67 H118 Ge2 K2 Si8'
_chemical_formula_weight         1371.71
_chemical_melting_point          ?
loop_
_atom_type_symbol
_atom_type_description
_atom_type_scat_dispersion_real
_atom_type_scat_dispersion_imag
_atom_type_scat_source
C C 0.0033 0.0016 'International Tables Vol C Tables 4.2.6.8 and 6.1.1.4'
H H 0.0000 0.0000 'International Tables Vol C Tables 4.2.6.8 and 6.1.1.4'
Ge Ge 0.1547 1.8001 'International Tables Vol C Tables 4.2.6.8 and 6.1.1.4'
K K 0.2009 0.2494 'International Tables Vol C Tables 4.2.6.8 and 6.1.1.4'
Si Si 0.0817 0.0704 'International Tables Vol C Tables 4.2.6.8 and 6.1.1.4'

_shelx_space_group_comment       
;
The symmetry employed for this shelxl refinement is uniquely defined
by the following loop, which should always be used as a source of
symmetry information in preference to the above space-group names.
They are only intended as comments.
;
_space_group_crystal_system      monoclinic
_space_group_IT_number           14
_space_group_name_H-M_alt        'P 1 21/c 1'
_space_group_name_Hall           '-P 2ybc'
loop_
_space_group_symop_operation_xyz
'x, y, z'
'-x, y+1/2, -z+1/2'
'-x, -y, -z'
'x, -y-1/2, z-1/2'

_cell_length_a                   22.649(4)
_cell_length_b                   13.124(2)
_cell_length_c                   26.722(4)
_cell_angle_alpha                90
_cell_angle_beta                 91.740(6)
_cell_angle_gamma                90
_cell_volume                     7939(2)
_cell_formula_units_Z            4
_cell_measurement_reflns_used    9485
_cell_measurement_temperature    90(2)
_cell_measurement_theta_max      27.58
_cell_measurement_theta_min      2.18
_shelx_estimated_absorpt_T_max   0.970
_shelx_estimated_absorpt_T_min   0.822
_exptl_absorpt_coefficient_mu    1.017
_exptl_absorpt_correction_T_max  0.7456
_exptl_absorpt_correction_T_min  0.5997
_exptl_absorpt_correction_type   multi-scan
_exptl_absorpt_process_details   
;
SADABS-2016/2 (Bruker,2016/2) was used for absorption correction.
wR2(int) was 0.1713 before and 0.0867 after correction.
The Ratio of minimum to maximum transmission is 0.8043.
The \l/2 correction factor is Not present.
;
_exptl_absorpt_special_details   ?
_exptl_crystal_colour            red
_exptl_crystal_colour_primary    red
_exptl_crystal_density_diffrn    1.148
_exptl_crystal_density_meas      ?
_exptl_crystal_density_method    ?
_exptl_crystal_description       plate
_exptl_crystal_F_000             2936
_exptl_crystal_size_max          0.195
_exptl_crystal_size_mid          0.104
_exptl_crystal_size_min          0.034
_exptl_transmission_factor_max   ?
_exptl_transmission_factor_min   ?
_diffrn_reflns_av_R_equivalents  0.1237
_diffrn_reflns_av_unetI/netI     0.0559
_diffrn_reflns_Laue_measured_fraction_full 0.999
_diffrn_reflns_Laue_measured_fraction_max 0.997
_diffrn_reflns_limit_h_max       29
_diffrn_reflns_limit_h_min       -29
_diffrn_reflns_limit_k_max       17
_diffrn_reflns_limit_k_min       -17
_diffrn_reflns_limit_l_max       34
_diffrn_reflns_limit_l_min       -34
_diffrn_reflns_number            195929
_diffrn_reflns_point_group_measured_fraction_full 0.999
_diffrn_reflns_point_group_measured_fraction_max 0.997
_diffrn_reflns_theta_full        25.242
_diffrn_reflns_theta_max         27.533
_diffrn_reflns_theta_min         1.938
_diffrn_ambient_temperature      90(2)
_diffrn_detector_area_resol_mean ?
_diffrn_measured_fraction_theta_full 0.999
_diffrn_measured_fraction_theta_max 0.997
_diffrn_measurement_device_type  'Bruker D8 goniometer'
_diffrn_measurement_method       '\f and \w scans'
_diffrn_radiation_type           MoK\a
_diffrn_radiation_wavelength     0.71073
_diffrn_source                   ?
_diffrn_source_current           1.4
_diffrn_source_power             0.07
_diffrn_source_voltage           50.0
_diffrn_standards_number         0
_reflns_Friedel_coverage         0.000
_reflns_Friedel_fraction_full    .
_reflns_Friedel_fraction_max     .
_reflns_number_gt                13834
_reflns_number_total             18229
_reflns_special_details          
;
 Reflections were merged by SHELXL according to the crystal
 class for the calculation of statistics and refinement.
 
 _reflns_Friedel_fraction is defined as the number of unique
 Friedel pairs measured divided by the number that would be
 possible theoretically, ignoring centric projections and
 systematic absences.
;
_reflns_threshold_expression     'I > 2\s(I)'
_computing_cell_refinement       'SAINT V8.40A (Bruker Nano, Inc., 2019)'
_computing_data_collection       'Bruker Instrument Service vV6.2.12'
_computing_data_reduction        'SAINT V8.40A (Bruker Nano, Inc., 2019)'
_computing_molecular_graphics    'Yadokari-XG 2009 (Wakita Nemoto et al., 2009)'
_computing_publication_material  'Olex2 1.5 (Dolomanov et al., 2009)'
_computing_structure_refinement  'SHELXL 2019/3 (Sheldrick, 2015)'
_computing_structure_solution    'SHELXT 2018/2 (Sheldrick, 2018)'
_refine_diff_density_max         0.583
_refine_diff_density_min         -0.530
_refine_diff_density_rms         0.085
_refine_ls_extinction_coef       .
_refine_ls_extinction_method     none
_refine_ls_goodness_of_fit_ref   1.027
_refine_ls_hydrogen_treatment    mixed
_refine_ls_matrix_type           full
_refine_ls_number_parameters     750
_refine_ls_number_reflns         18229
_refine_ls_number_restraints     0
_refine_ls_R_factor_all          0.0655
_refine_ls_R_factor_gt           0.0406
_refine_ls_restrained_S_all      1.027
_refine_ls_shift/su_max          0.002
_refine_ls_shift/su_mean         0.000
_refine_ls_structure_factor_coef Fsqd
_refine_ls_weighting_details     
'w=1/[\s^2^(Fo^2^)+(0.0355P)^2^+4.6681P] where P=(Fo^2^+2Fc^2^)/3'
_refine_ls_weighting_scheme      calc
_refine_ls_wR_factor_gt          0.0849
_refine_ls_wR_factor_ref         0.0959
_refine_special_details          ?
_olex2_refinement_description    
;
1. Fixed Uiso
 At 1.5 times of:
  All C(H,H,H) groups, {H42B,H42C} of C42, H42A of C1
 At 1.2 times of:
  H28 of C28, H32 of C32, H33 of C33, H30 of C30, {H1A,H1B} of C1, H50 of C50,
   H55 of C55, H51 of C51, H58 of C58, H52 of C52, H59 of C59, H61 of C61, H62
  of C62, H57 of C57, H56 of C56, H63 of C63, H60 of C60, H64 of C64, H53 of
  C53, H54 of C54, H9 of C9, H4 of C4, H65 of C65, H8 of C8, H66 of C66, H67 of
  C67, H6 of C6
2.a Ternary CH refined with riding coordinates:
 C8(H8), C9(H9), C32(H32), C33(H33)
2.b Secondary CH2 refined with riding coordinates:
 C1(H1A,H1B)
2.c Aromatic/amide H refined with riding coordinates:
 C50(H50), C51(H51), C52(H52), C53(H53), C54(H54), C55(H55), C56(H56),
 C57(H57), C58(H58), C59(H59), C60(H60), C61(H61), C62(H62), C63(H63), C64(H64),
  C65(H65), C66(H66), C67(H67), C4(H4), C6(H6), C28(H28), C30(H30)
2.d Idealised Me refined as rotating group:
 C43(H43A,H43B,H43C), C44(H44A,H44B,H44C), C45(H45A,H45B,H45C), C47(H47A,H47B,
 H47C), C48(H48A,H48B,H48C), C49(H49A,H49B,H49C), C10(H10A,H10B,H10C), C11(H11A,
 H11B,H11C), C12(H12A,H12B,H12C), C13(H13A,H13B,H13C), C14(H14A,H14B,H14C),
 C15(H15A,H15B,H15C), C16(H16A,H16B,H16C), C17(H17A,H17B,H17C), C18(H18A,H18B,
 H18C), C19(H19A,H19B,H19C), C20(H20A,H20B,H20C), C21(H21A,H21B,H21C), C23(H23A,
 H23B,H23C), C24(H24A,H24B,H24C), C25(H25A,H25B,H25C), C34(H34A,H34B,H34C),
 C35(H35A,H35B,H35C), C36(H36A,H36B,H36C), C37(H37A,H37B,H37C), C38(H38A,H38B,
 H38C), C39(H39A,H39B,H39C), C40(H40A,H40B,H40C), C41(H41A,H41B,H41C)
;
_atom_sites_solution_hydrogens   mixed
_atom_sites_solution_primary     dual
_atom_sites_solution_secondary   difmap
loop_
_atom_site_label
_atom_site_type_symbol
_atom_site_fract_x
_atom_site_fract_y
_atom_site_fract_z
_atom_site_U_iso_or_equiv
_atom_site_adp_type
_atom_site_occupancy
_atom_site_site_symmetry_order
_atom_site_calc_flag
_atom_site_refinement_flags_posn
_atom_site_refinement_flags_adp
_atom_site_refinement_flags_occupancy
_atom_site_disorder_assembly
_atom_site_disorder_group
C1 C 0.75167(10) 0.24906(17) 0.64963(8) 0.0185(5) Uani 1 1 d . . . . .
H1A H 0.719148 0.266471 0.672032 0.022 Uiso 1 1 calc R U . . .
H1B H 0.787681 0.225942 0.668246 0.022 Uiso 1 1 calc R U . . .
H42A H 0.5783(12) 0.136(2) 0.8172(11) 0.028 Uiso 1 1 d . U . . .
C43 C 0.65912(13) -0.1191(2) 0.72268(10) 0.0308(6) Uani 1 1 d . . . . .
H43A H 0.651683 -0.191472 0.715995 0.046 Uiso 1 1 calc R U . . .
H43B H 0.646620 -0.102299 0.756488 0.046 Uiso 1 1 calc R U . . .
H43C H 0.701406 -0.104983 0.720073 0.046 Uiso 1 1 calc R U . . .
C44 C 0.63259(13) -0.0832(2) 0.61130(9) 0.0300(6) Uani 1 1 d . . . . .
H44A H 0.632205 -0.157838 0.610188 0.045 Uiso 1 1 calc R U . . .
H44B H 0.671613 -0.058282 0.602185 0.045 Uiso 1 1 calc R U . . .
H44C H 0.602559 -0.056429 0.587622 0.045 Uiso 1 1 calc R U . . .
C45 C 0.53579(12) -0.0636(2) 0.68532(10) 0.0320(6) Uani 1 1 d . . . . .
H45A H 0.512128 -0.022444 0.661586 0.048 Uiso 1 1 calc R U . . .
H45B H 0.526073 -0.044912 0.719611 0.048 Uiso 1 1 calc R U . . .
H45C H 0.527096 -0.135952 0.679805 0.048 Uiso 1 1 calc R U . . .
C46 C 0.45114(11) 0.25849(19) 0.61651(9) 0.0236(5) Uani 1 1 d . . . . .
C47 C 0.41762(12) 0.1653(2) 0.63544(11) 0.0341(6) Uani 1 1 d . . . . .
H47A H 0.420075 0.109895 0.611006 0.051 Uiso 1 1 calc R U . . .
H47B H 0.376108 0.183345 0.639840 0.051 Uiso 1 1 calc R U . . .
H47C H 0.435238 0.143116 0.667570 0.051 Uiso 1 1 calc R U . . .
C48 C 0.41905(12) 0.2970(2) 0.56880(10) 0.0336(6) Uani 1 1 d . . . . .
H48A H 0.439067 0.357947 0.556592 0.050 Uiso 1 1 calc R U . . .
H48B H 0.378094 0.313881 0.576238 0.050 Uiso 1 1 calc R U . . .
H48C H 0.419504 0.243803 0.543078 0.050 Uiso 1 1 calc R U . . .
C49 C 0.44938(13) 0.3434(2) 0.65598(11) 0.0398(7) Uani 1 1 d . . . . .
H49A H 0.469024 0.319920 0.687064 0.060 Uiso 1 1 calc R U . . .
H49B H 0.408202 0.360637 0.662440 0.060 Uiso 1 1 calc R U . . .
H49C H 0.469774 0.403808 0.643623 0.060 Uiso 1 1 calc R U . . .
C50 C 0.67735(16) 0.6268(2) 0.63860(14) 0.0506(9) Uani 1 1 d . . . . .
H50 H 0.702162 0.644690 0.611949 0.061 Uiso 1 1 calc R U . . .
C51 C 0.61771(15) 0.6340(2) 0.63257(12) 0.0413(7) Uani 1 1 d . . . . .
H51 H 0.601078 0.657429 0.601591 0.050 Uiso 1 1 calc R U . . .
C52 C 0.58161(14) 0.6084(2) 0.67007(12) 0.0416(7) Uani 1 1 d . . . . .
H52 H 0.540024 0.613315 0.664870 0.050 Uiso 1 1 calc R U . . .
C53 C 0.60409(17) 0.5758(2) 0.71513(12) 0.0494(9) Uani 1 1 d . . . . .
H53 H 0.578387 0.558704 0.741287 0.059 Uiso 1 1 calc R U . . .
C54 C 0.6647(2) 0.5678(2) 0.72252(14) 0.0617(12) Uani 1 1 d . . . . .
H54 H 0.680926 0.545059 0.753778 0.074 Uiso 1 1 calc R U . . .
C55 C 0.70177(16) 0.5932(3) 0.68369(18) 0.0627(12) Uani 1 1 d . . . . .
H55 H 0.743415 0.587587 0.688189 0.075 Uiso 1 1 calc R U . . .
C56 C 0.92168(13) -0.1199(2) 0.63753(11) 0.0366(7) Uani 1 1 d . . . . .
H56 H 0.963562 -0.117855 0.636624 0.044 Uiso 1 1 calc R U . . .
C57 C 0.88874(15) -0.1378(2) 0.59414(11) 0.0411(7) Uani 1 1 d . . . . .
H57 H 0.907811 -0.148400 0.563384 0.049 Uiso 1 1 calc R U . . .
C58 C 0.82738(17) -0.1403(2) 0.59571(13) 0.0479(9) Uani 1 1 d . . . . .
H58 H 0.804273 -0.152238 0.566023 0.058 Uiso 1 1 calc R U . . .
C59 C 0.80042(15) -0.1254(3) 0.64068(13) 0.0491(8) Uani 1 1 d . . . . .
H59 H 0.758551 -0.126994 0.641880 0.059 Uiso 1 1 calc R U . . .
C60 C 0.83355(14) -0.1083(3) 0.68376(12) 0.0431(8) Uani 1 1 d . . . . .
H60 H 0.814683 -0.098679 0.714672 0.052 Uiso 1 1 calc R U . . .
C61 C 0.89414(13) -0.1052(2) 0.68197(11) 0.0371(7) Uani 1 1 d . . . . .
H61 H 0.917067 -0.092676 0.711695 0.045 Uiso 1 1 calc R U . . .
C62 C 0.74938(14) 0.6760(3) 0.39777(15) 0.0526(9) Uani 1 1 d . . . . .
H62 H 0.746116 0.611634 0.413683 0.063 Uiso 1 1 calc R U . . .
C63 C 0.74980(15) 0.6821(3) 0.34628(15) 0.0541(9) Uani 1 1 d . . . . .
H63 H 0.746236 0.621943 0.326645 0.065 Uiso 1 1 calc R U . . .
C64 C 0.75538(15) 0.7752(3) 0.32337(14) 0.0525(9) Uani 1 1 d . . . . .
H64 H 0.756215 0.779472 0.287915 0.063 Uiso 1 1 calc R U . . .
C65 C 0.75971(15) 0.8611(3) 0.35171(14) 0.0507(9) Uani 1 1 d . . . . .
H65 H 0.763039 0.925489 0.335800 0.061 Uiso 1 1 calc R U . . .
C66 C 0.75933(14) 0.8559(3) 0.40296(14) 0.0483(8) Uani 1 1 d . . . . .
H66 H 0.762975 0.916427 0.422331 0.058 Uiso 1 1 calc R U . . .
C67 C 0.75370(14) 0.7637(3) 0.42618(13) 0.0512(9) Uani 1 1 d . . . . .
H67 H 0.752774 0.760072 0.461655 0.061 Uiso 1 1 calc R U . . .
Si1 Si 0.85291(3) 0.17091(5) 0.45738(2) 0.02112(14) Uani 1 1 d . . . . .
Si2 Si 0.86981(3) 0.41133(5) 0.45939(2) 0.02542(16) Uani 1 1 d . . . . .
Si3 Si 0.88277(3) 0.30841(6) 0.74199(2) 0.02311(15) Uani 1 1 d . . . . .
Si4 Si 0.90056(3) 0.51803(5) 0.68413(3) 0.02675(16) Uani 1 1 d . . . . .
Si5 Si 0.61125(3) 0.37243(5) 0.47439(2) 0.02040(14) Uani 1 1 d . . . . .
Si6 Si 0.60269(3) 0.13155(5) 0.45983(2) 0.02126(14) Uani 1 1 d . . . . .
Si7 Si 0.63810(3) 0.15396(5) 0.74661(2) 0.02262(15) Uani 1 1 d . . . . .
Si8 Si 0.61627(3) -0.03965(5) 0.67567(2) 0.02185(14) Uani 1 1 d . . . . .
Ge1 Ge 0.76530(2) 0.35015(2) 0.59272(2) 0.01725(6) Uani 1 1 d . . . . .
Ge2 Ge 0.72795(2) 0.16445(2) 0.58778(2) 0.01730(6) Uani 1 1 d . . . . .
K1 K 0.63816(2) 0.39081(4) 0.63473(2) 0.02210(11) Uani 1 1 d . . . . .
C2 C 0.85466(10) 0.32296(16) 0.59023(8) 0.0158(4) Uani 1 1 d . . . . .
K2 K 0.85923(2) 0.10256(4) 0.61569(2) 0.02276(11) Uani 1 1 d . . . . .
C3 C 0.88216(10) 0.29095(17) 0.54587(8) 0.0170(5) Uani 1 1 d . . . . .
C4 C 0.94145(10) 0.25830(18) 0.54731(8) 0.0198(5) Uani 1 1 d . . . . .
H4 H 0.958251 0.235063 0.517223 0.024 Uiso 1 1 calc R U . . .
C5 C 0.97637(10) 0.25876(18) 0.59106(9) 0.0195(5) Uani 1 1 d . . . . .
C6 C 0.95038(10) 0.29778(18) 0.63372(8) 0.0201(5) Uani 1 1 d . . . . .
H6 H 0.973420 0.301126 0.663985 0.024 Uiso 1 1 calc R U . . .
C7 C 0.89211(10) 0.33206(17) 0.63389(8) 0.0168(5) Uani 1 1 d . . . . .
C8 C 0.84965(11) 0.29155(18) 0.49516(8) 0.0194(5) Uani 1 1 d . . . . .
H8 H 0.807025 0.300097 0.502929 0.023 Uiso 1 1 calc R U . . .
C9 C 0.87172(10) 0.38222(18) 0.68190(8) 0.0184(5) Uani 1 1 d . . . . .
H9 H 0.827923 0.389091 0.677225 0.022 Uiso 1 1 calc R U . . .
C10 C 0.85759(12) 0.05422(19) 0.49741(9) 0.0288(6) Uani 1 1 d . . . . .
H10A H 0.823834 0.052322 0.519476 0.043 Uiso 1 1 calc R U . . .
H10B H 0.894371 0.055638 0.517685 0.043 Uiso 1 1 calc R U . . .
H10C H 0.857031 -0.006494 0.476044 0.043 Uiso 1 1 calc R U . . .
C11 C 0.78207(12) 0.1615(2) 0.42009(9) 0.0286(6) Uani 1 1 d . . . . .
H11A H 0.782959 0.101031 0.398613 0.043 Uiso 1 1 calc R U . . .
H11B H 0.776992 0.222524 0.399253 0.043 Uiso 1 1 calc R U . . .
H11C H 0.749060 0.156050 0.442816 0.043 Uiso 1 1 calc R U . . .
C12 C 0.91706(12) 0.1640(2) 0.41473(9) 0.0309(6) Uani 1 1 d . . . . .
H12A H 0.953915 0.159333 0.434789 0.046 Uiso 1 1 calc R U . . .
H12B H 0.917821 0.225371 0.393863 0.046 Uiso 1 1 calc R U . . .
H12C H 0.912973 0.103722 0.393267 0.046 Uiso 1 1 calc R U . . .
C13 C 0.83792(12) 0.4134(2) 0.39364(9) 0.0287(6) Uani 1 1 d . . . . .
H13A H 0.848353 0.477711 0.377488 0.043 Uiso 1 1 calc R U . . .
H13B H 0.794832 0.407325 0.394435 0.043 Uiso 1 1 calc R U . . .
H13C H 0.853941 0.356298 0.374719 0.043 Uiso 1 1 calc R U . . .
C14 C 0.95144(13) 0.4254(2) 0.45489(11) 0.0426(8) Uani 1 1 d . . . . .
H14A H 0.960427 0.490840 0.439209 0.064 Uiso 1 1 calc R U . . .
H14B H 0.966883 0.369806 0.434567 0.064 Uiso 1 1 calc R U . . .
H14C H 0.969890 0.422837 0.488513 0.064 Uiso 1 1 calc R U . . .
C15 C 0.83952(17) 0.5239(2) 0.49257(11) 0.0483(9) Uani 1 1 d . . . . .
H15A H 0.858622 0.529552 0.525856 0.072 Uiso 1 1 calc R U . . .
H15B H 0.796839 0.515426 0.496000 0.072 Uiso 1 1 calc R U . . .
H15C H 0.847169 0.585756 0.473306 0.072 Uiso 1 1 calc R U . . .
C16 C 0.88376(12) 0.1663(2) 0.73394(9) 0.0288(6) Uani 1 1 d . . . . .
H16A H 0.890795 0.133747 0.766587 0.043 Uiso 1 1 calc R U . . .
H16B H 0.915335 0.147383 0.711454 0.043 Uiso 1 1 calc R U . . .
H16C H 0.845656 0.143607 0.719590 0.043 Uiso 1 1 calc R U . . .
C17 C 0.82109(13) 0.3418(2) 0.78376(10) 0.0337(6) Uani 1 1 d . . . . .
H17A H 0.821919 0.296210 0.812809 0.051 Uiso 1 1 calc R U . . .
H17B H 0.783298 0.334382 0.765289 0.051 Uiso 1 1 calc R U . . .
H17C H 0.825682 0.412472 0.795128 0.051 Uiso 1 1 calc R U . . .
C18 C 0.95451(12) 0.3359(2) 0.77605(9) 0.0329(6) Uani 1 1 d . . . . .
H18A H 0.956315 0.408354 0.784894 0.049 Uiso 1 1 calc R U . . .
H18B H 0.987352 0.319118 0.754476 0.049 Uiso 1 1 calc R U . . .
H18C H 0.957395 0.294706 0.806609 0.049 Uiso 1 1 calc R U . . .
C19 C 0.87336(14) 0.5859(2) 0.74061(10) 0.0401(7) Uani 1 1 d . . . . .
H19A H 0.883833 0.658232 0.738728 0.060 Uiso 1 1 calc R U . . .
H19B H 0.891680 0.555994 0.770886 0.060 Uiso 1 1 calc R U . . .
H19C H 0.830339 0.579024 0.741772 0.060 Uiso 1 1 calc R U . . .
C20 C 0.98307(13) 0.5286(2) 0.68584(12) 0.0429(7) Uani 1 1 d . . . . .
H20A H 0.998840 0.493671 0.656725 0.064 Uiso 1 1 calc R U . . .
H20B H 0.999110 0.497125 0.716597 0.064 Uiso 1 1 calc R U . . .
H20C H 0.994416 0.600666 0.685093 0.064 Uiso 1 1 calc R U . . .
C21 C 0.87286(17) 0.5867(2) 0.62745(11) 0.0500(9) Uani 1 1 d . . . . .
H21A H 0.874573 0.660266 0.633489 0.075 Uiso 1 1 calc R U . . .
H21B H 0.831912 0.566474 0.619804 0.075 Uiso 1 1 calc R U . . .
H21C H 0.897455 0.569491 0.599103 0.075 Uiso 1 1 calc R U . . .
C22 C 1.03996(11) 0.21830(19) 0.59387(9) 0.0247(5) Uani 1 1 d . . . . .
C23 C 1.04046(14) 0.1158(2) 0.62105(14) 0.0475(8) Uani 1 1 d . . . . .
H23A H 1.024572 0.124497 0.654484 0.071 Uiso 1 1 calc R U . . .
H23B H 1.081084 0.090348 0.624106 0.071 Uiso 1 1 calc R U . . .
H23C H 1.016050 0.066913 0.601970 0.071 Uiso 1 1 calc R U . . .
C24 C 1.06505(13) 0.2033(3) 0.54182(11) 0.0438(8) Uani 1 1 d . . . . .
H24A H 1.042062 0.151167 0.523647 0.066 Uiso 1 1 calc R U . . .
H24B H 1.106368 0.181555 0.545201 0.066 Uiso 1 1 calc R U . . .
H24C H 1.062792 0.267732 0.523284 0.066 Uiso 1 1 calc R U . . .
C25 C 1.08107(12) 0.2918(2) 0.62273(11) 0.0383(7) Uani 1 1 d . . . . .
H25A H 1.079554 0.358914 0.606709 0.057 Uiso 1 1 calc R U . . .
H25B H 1.121601 0.265646 0.622606 0.057 Uiso 1 1 calc R U . . .
H25C H 1.068344 0.297693 0.657336 0.057 Uiso 1 1 calc R U . . .
C26 C 0.63852(10) 0.18427(16) 0.59379(8) 0.0162(4) Uani 1 1 d . . . . .
C27 C 0.60230(10) 0.22455(16) 0.55433(8) 0.0158(4) Uani 1 1 d . . . . .
C28 C 0.54275(10) 0.24769(17) 0.56207(8) 0.0178(5) Uani 1 1 d . . . . .
H28 H 0.519889 0.276220 0.535169 0.021 Uiso 1 1 calc R U . . .
C29 C 0.51574(10) 0.23072(17) 0.60739(8) 0.0185(5) Uani 1 1 d . . . . .
C30 C 0.55042(10) 0.18450(17) 0.64503(8) 0.0189(5) Uani 1 1 d . . . . .
H30 H 0.533007 0.170033 0.676142 0.023 Uiso 1 1 calc R U . . .
C31 C 0.60913(10) 0.15878(17) 0.63902(8) 0.0173(5) Uani 1 1 d . . . . .
C32 C 0.62519(10) 0.24215(17) 0.50205(8) 0.0177(5) Uani 1 1 d . . . . .
H32 H 0.669134 0.236887 0.505997 0.021 Uiso 1 1 calc R U . . .
C33 C 0.63963(10) 0.09850(17) 0.68149(8) 0.0187(5) Uani 1 1 d . . . . .
H33 H 0.682355 0.098513 0.673104 0.022 Uiso 1 1 calc R U . . .
C34 C 0.61494(12) 0.47387(19) 0.52361(9) 0.0280(6) Uani 1 1 d . . . . .
H34A H 0.652705 0.469087 0.542361 0.042 Uiso 1 1 calc R U . . .
H34B H 0.582415 0.464645 0.546552 0.042 Uiso 1 1 calc R U . . .
H34C H 0.611633 0.540994 0.507707 0.042 Uiso 1 1 calc R U . . .
C35 C 0.67080(12) 0.4023(2) 0.42982(10) 0.0305(6) Uani 1 1 d . . . . .
H35A H 0.663064 0.468897 0.414337 0.046 Uiso 1 1 calc R U . . .
H35B H 0.671536 0.349844 0.403772 0.046 Uiso 1 1 calc R U . . .
H35C H 0.709035 0.403993 0.447983 0.046 Uiso 1 1 calc R U . . .
C36 C 0.53757(12) 0.3860(2) 0.44034(9) 0.0285(6) Uani 1 1 d . . . . .
H36A H 0.535245 0.452932 0.424111 0.043 Uiso 1 1 calc R U . . .
H36B H 0.505830 0.379772 0.464276 0.043 Uiso 1 1 calc R U . . .
H36C H 0.533316 0.332462 0.414938 0.043 Uiso 1 1 calc R U . . .
C37 C 0.62047(12) 0.1531(2) 0.39238(9) 0.0277(6) Uani 1 1 d . . . . .
H37A H 0.662894 0.165879 0.389749 0.041 Uiso 1 1 calc R U . . .
H37B H 0.598281 0.212159 0.379499 0.041 Uiso 1 1 calc R U . . .
H37C H 0.609484 0.092622 0.372726 0.041 Uiso 1 1 calc R U . . .
C38 C 0.52121(12) 0.1083(2) 0.46029(10) 0.0318(6) Uani 1 1 d . . . . .
H38A H 0.511395 0.048647 0.439638 0.048 Uiso 1 1 calc R U . . .
H38B H 0.500284 0.168123 0.446757 0.048 Uiso 1 1 calc R U . . .
H38C H 0.509262 0.096117 0.494719 0.048 Uiso 1 1 calc R U . . .
C39 C 0.64241(13) 0.01401(19) 0.48127(9) 0.0306(6) Uani 1 1 d . . . . .
H39A H 0.622651 -0.014814 0.510162 0.046 Uiso 1 1 calc R U . . .
H39B H 0.683319 0.031156 0.490859 0.046 Uiso 1 1 calc R U . . .
H39C H 0.642106 -0.036025 0.454036 0.046 Uiso 1 1 calc R U . . .
C40 C 0.63083(13) 0.2964(2) 0.74757(9) 0.0300(6) Uani 1 1 d . . . . .
H40A H 0.626867 0.319592 0.782157 0.045 Uiso 1 1 calc R U . . .
H40B H 0.595784 0.316661 0.727587 0.045 Uiso 1 1 calc R U . . .
H40C H 0.666048 0.327194 0.733456 0.045 Uiso 1 1 calc R U . . .
C41 C 0.70848(13) 0.1190(2) 0.78071(10) 0.0351(7) Uani 1 1 d . . . . .
H41A H 0.742059 0.136229 0.760047 0.053 Uiso 1 1 calc R U . . .
H41B H 0.708730 0.045620 0.787632 0.053 Uiso 1 1 calc R U . . .
H41C H 0.711542 0.156657 0.812342 0.053 Uiso 1 1 calc R U . . .
C42 C 0.57491(14) 0.1084(3) 0.78430(10) 0.0336(6) Uani 1 1 d . . . . .
H42B H 0.5743(14) 0.035(3) 0.7876(12) 0.050 Uiso 1 1 d . U . . .
H42C H 0.5385(16) 0.133(3) 0.7715(12) 0.050 Uiso 1 1 d . U . . .

loop_
_atom_site_aniso_label
_atom_site_aniso_U_11
_atom_site_aniso_U_22
_atom_site_aniso_U_33
_atom_site_aniso_U_23
_atom_site_aniso_U_13
_atom_site_aniso_U_12
C1 0.0175(11) 0.0237(12) 0.0143(11) 0.0002(9) -0.0018(9) -0.0011(9)
C43 0.0357(16) 0.0278(14) 0.0286(14) 0.0078(11) -0.0018(11) 0.0032(12)
C44 0.0400(16) 0.0222(13) 0.0276(13) 0.0018(11) -0.0020(11) -0.0053(11)
C45 0.0296(15) 0.0306(15) 0.0358(15) 0.0056(12) -0.0011(11) -0.0091(12)
C46 0.0187(12) 0.0257(13) 0.0265(13) 0.0003(10) 0.0045(10) 0.0037(10)
C47 0.0204(14) 0.0417(17) 0.0403(16) 0.0113(13) 0.0029(11) -0.0022(12)
C48 0.0199(14) 0.0451(17) 0.0360(15) 0.0109(13) 0.0013(11) 0.0097(12)
C49 0.0329(16) 0.0438(18) 0.0430(17) -0.0135(14) 0.0083(13) 0.0114(14)
C50 0.051(2) 0.0344(17) 0.068(2) -0.0133(16) 0.0151(18) -0.0127(15)
C51 0.055(2) 0.0244(15) 0.0440(18) -0.0046(13) -0.0065(15) 0.0023(14)
C52 0.0373(17) 0.0380(17) 0.0496(19) -0.0142(14) 0.0010(14) 0.0074(14)
C53 0.070(3) 0.0373(18) 0.0411(18) -0.0120(14) 0.0122(17) -0.0018(17)
C54 0.101(3) 0.0317(18) 0.050(2) -0.0117(16) -0.039(2) 0.007(2)
C55 0.0346(19) 0.039(2) 0.113(4) -0.027(2) -0.023(2) 0.0020(15)
C56 0.0312(16) 0.0313(15) 0.0475(18) 0.0104(13) 0.0017(13) 0.0069(12)
C57 0.062(2) 0.0235(14) 0.0382(16) 0.0054(12) 0.0085(15) 0.0112(14)
C58 0.063(2) 0.0325(17) 0.0465(19) 0.0073(14) -0.0206(17) -0.0040(15)
C59 0.0302(17) 0.051(2) 0.065(2) 0.0157(17) -0.0074(15) -0.0023(15)
C60 0.0358(18) 0.052(2) 0.0414(17) 0.0106(15) 0.0057(13) 0.0076(15)
C61 0.0362(17) 0.0384(16) 0.0364(16) 0.0077(13) -0.0061(13) 0.0053(13)
C62 0.0302(17) 0.045(2) 0.082(3) 0.0188(18) -0.0072(17) -0.0065(14)
C63 0.045(2) 0.044(2) 0.072(3) -0.0112(18) -0.0162(18) 0.0001(16)
C64 0.046(2) 0.060(2) 0.050(2) 0.0018(17) -0.0096(16) -0.0009(17)
C65 0.041(2) 0.044(2) 0.066(2) 0.0124(17) -0.0034(16) -0.0036(15)
C66 0.0350(18) 0.0424(19) 0.067(2) -0.0117(17) -0.0020(16) -0.0005(14)
C67 0.0370(18) 0.071(3) 0.0454(19) 0.0028(17) 0.0028(14) -0.0069(17)
Si1 0.0242(4) 0.0227(3) 0.0166(3) -0.0031(3) 0.0019(3) 0.0003(3)
Si2 0.0345(4) 0.0237(4) 0.0179(3) 0.0029(3) -0.0032(3) -0.0041(3)
Si3 0.0234(4) 0.0306(4) 0.0152(3) -0.0011(3) -0.0023(3) -0.0015(3)
Si4 0.0337(4) 0.0227(4) 0.0236(3) -0.0055(3) -0.0033(3) -0.0037(3)
Si5 0.0211(3) 0.0219(3) 0.0181(3) 0.0046(3) -0.0016(3) 0.0004(3)
Si6 0.0248(4) 0.0237(3) 0.0151(3) -0.0003(3) -0.0013(3) -0.0026(3)
Si7 0.0269(4) 0.0269(4) 0.0141(3) 0.0026(3) -0.0003(3) -0.0044(3)
Si8 0.0243(4) 0.0201(3) 0.0210(3) 0.0044(3) -0.0010(3) -0.0011(3)
Ge1 0.01571(12) 0.01923(13) 0.01678(12) 0.00099(9) 0.00000(9) 0.00064(10)
Ge2 0.01572(12) 0.01975(13) 0.01633(12) -0.00010(9) -0.00100(9) 0.00027(10)
K1 0.0251(3) 0.0192(3) 0.0220(2) -0.0022(2) 0.0012(2) 0.0019(2)
C2 0.0171(11) 0.0136(10) 0.0167(10) 0.0020(8) -0.0014(8) -0.0014(9)
K2 0.0242(3) 0.0197(3) 0.0242(3) 0.0013(2) -0.0020(2) 0.0029(2)
C3 0.0205(12) 0.0155(11) 0.0148(10) 0.0005(9) -0.0003(9) -0.0007(9)
C4 0.0208(12) 0.0206(12) 0.0182(11) -0.0015(9) 0.0018(9) 0.0018(10)
C5 0.0174(12) 0.0192(12) 0.0219(12) 0.0010(9) 0.0005(9) 0.0003(9)
C6 0.0192(12) 0.0231(12) 0.0177(11) 0.0008(9) -0.0034(9) -0.0003(10)
C7 0.0180(12) 0.0165(11) 0.0159(10) -0.0004(9) 0.0006(9) -0.0030(9)
C8 0.0206(12) 0.0224(12) 0.0151(11) -0.0002(9) -0.0014(9) -0.0008(10)
C9 0.0178(12) 0.0238(12) 0.0136(10) -0.0035(9) -0.0010(8) -0.0009(9)
C10 0.0388(16) 0.0231(13) 0.0245(13) -0.0031(10) 0.0002(11) 0.0007(11)
C11 0.0312(15) 0.0330(15) 0.0215(12) -0.0050(11) -0.0020(10) -0.0051(12)
C12 0.0340(15) 0.0343(15) 0.0247(13) -0.0062(11) 0.0068(11) 0.0013(12)
C13 0.0351(15) 0.0303(14) 0.0206(12) 0.0069(11) -0.0006(11) -0.0029(12)
C14 0.0402(18) 0.0447(18) 0.0422(17) 0.0163(14) -0.0111(14) -0.0200(14)
C15 0.094(3) 0.0225(15) 0.0285(15) 0.0018(12) 0.0024(16) 0.0018(16)
C16 0.0312(15) 0.0323(15) 0.0227(12) 0.0059(11) -0.0041(10) 0.0023(12)
C17 0.0345(16) 0.0436(17) 0.0232(13) -0.0014(12) 0.0053(11) -0.0016(13)
C18 0.0316(15) 0.0454(17) 0.0212(12) -0.0009(12) -0.0067(11) -0.0016(13)
C19 0.0486(19) 0.0374(17) 0.0342(15) -0.0157(13) -0.0025(13) 0.0023(14)
C20 0.0407(18) 0.0367(17) 0.0513(19) -0.0043(14) 0.0030(14) -0.0155(14)
C21 0.087(3) 0.0203(14) 0.0414(17) 0.0028(13) -0.0175(17) -0.0131(16)
C22 0.0184(12) 0.0270(13) 0.0285(13) -0.0005(10) -0.0004(10) 0.0043(10)
C23 0.0299(17) 0.0359(17) 0.076(2) 0.0162(16) -0.0012(15) 0.0090(14)
C24 0.0222(15) 0.070(2) 0.0392(16) -0.0113(16) 0.0015(12) 0.0129(15)
C25 0.0183(14) 0.0464(18) 0.0499(18) -0.0106(14) -0.0031(12) 0.0041(12)
C26 0.0189(12) 0.0131(10) 0.0164(10) -0.0006(8) -0.0029(9) -0.0025(9)
C27 0.0190(12) 0.0123(10) 0.0160(11) -0.0008(8) -0.0004(8) -0.0009(9)
C28 0.0192(12) 0.0180(11) 0.0160(11) 0.0013(9) -0.0023(9) 0.0005(9)
C29 0.0179(12) 0.0165(11) 0.0211(11) -0.0006(9) 0.0004(9) 0.0003(9)
C30 0.0217(12) 0.0192(11) 0.0158(11) 0.0002(9) 0.0026(9) -0.0023(9)
C31 0.0202(12) 0.0157(11) 0.0159(10) -0.0011(9) -0.0013(9) -0.0024(9)
C32 0.0178(11) 0.0194(11) 0.0157(11) 0.0012(9) -0.0017(9) -0.0009(9)
C33 0.0170(12) 0.0207(12) 0.0184(11) 0.0037(9) -0.0003(9) -0.0004(9)
C34 0.0333(15) 0.0220(13) 0.0283(13) 0.0030(10) -0.0041(11) 0.0038(11)
C35 0.0335(15) 0.0316(15) 0.0266(13) 0.0062(11) 0.0031(11) -0.0053(12)
C36 0.0294(15) 0.0306(14) 0.0252(13) 0.0075(11) -0.0049(11) 0.0019(11)
C37 0.0310(15) 0.0332(15) 0.0186(12) -0.0014(10) -0.0020(10) -0.0037(12)
C38 0.0296(15) 0.0346(15) 0.0311(14) -0.0035(12) -0.0020(11) -0.0099(12)
C39 0.0445(17) 0.0246(13) 0.0225(13) -0.0027(10) -0.0025(11) 0.0000(12)
C40 0.0425(17) 0.0307(14) 0.0169(12) -0.0035(10) 0.0044(11) -0.0033(12)
C41 0.0371(16) 0.0433(17) 0.0244(13) 0.0041(12) -0.0090(11) -0.0068(13)
C42 0.0400(17) 0.0397(17) 0.0214(13) 0.0020(12) 0.0074(12) -0.0082(14)

_geom_special_details            
;
 All esds (except the esd in the dihedral angle between two l.s. planes)
 are estimated using the full covariance matrix.  The cell esds are taken
 into account individually in the estimation of esds in distances, angles
 and torsion angles; correlations between esds in cell parameters are only
 used when they are defined by crystal symmetry.  An approximate (isotropic)
 treatment of cell esds is used for estimating esds involving l.s. planes.
;
loop_
_geom_bond_atom_site_label_1
_geom_bond_atom_site_label_2
_geom_bond_distance
_geom_bond_site_symmetry_2
_geom_bond_publ_flag
C1 H1A 0.9900 . ?
C1 H1B 0.9900 . ?
C1 Ge1 2.048(2) . ?
C1 Ge2 2.049(2) . ?
C1 K1 3.189(2) . ?
C1 K2 3.254(2) . ?
C43 H43A 0.9800 . ?
C43 H43B 0.9800 . ?
C43 H43C 0.9800 . ?
C43 Si8 1.880(3) . ?
C44 H44A 0.9800 . ?
C44 H44B 0.9800 . ?
C44 H44C 0.9800 . ?
C44 Si8 1.860(3) . ?
C45 H45A 0.9800 . ?
C45 H45B 0.9800 . ?
C45 H45C 0.9800 . ?
C45 Si8 1.875(3) . ?
C46 C47 1.533(4) . ?
C46 C48 1.534(3) . ?
C46 C49 1.536(4) . ?
C46 C29 1.534(3) . ?
C47 H47A 0.9800 . ?
C47 H47B 0.9800 . ?
C47 H47C 0.9800 . ?
C48 H48A 0.9800 . ?
C48 H48B 0.9800 . ?
C48 H48C 0.9800 . ?
C49 H49A 0.9800 . ?
C49 H49B 0.9800 . ?
C49 H49C 0.9800 . ?
C50 H50 0.9500 . ?
C50 C51 1.359(5) . ?
C50 C55 1.382(5) . ?
C50 K1 3.222(3) . ?
C51 H51 0.9500 . ?
C51 C52 1.355(4) . ?
C51 K1 3.226(3) . ?
C52 H52 0.9500 . ?
C52 C53 1.362(5) . ?
C52 K1 3.281(3) . ?
C53 H53 0.9500 . ?
C53 C54 1.386(5) . ?
C53 K1 3.348(3) . ?
C54 H54 0.9500 . ?
C54 C55 1.395(6) . ?
C54 K1 3.342(3) . ?
C55 H55 0.9500 . ?
C55 K1 3.276(3) . ?
C56 H56 0.9500 . ?
C56 C57 1.380(4) . ?
C56 C61 1.372(4) . ?
C56 K2 3.289(3) . ?
C57 H57 0.9500 . ?
C57 C58 1.392(5) . ?
C57 K2 3.280(3) . ?
C58 H58 0.9500 . ?
C58 C59 1.378(5) . ?
C58 K2 3.308(3) . ?
C59 H59 0.9500 . ?
C59 C60 1.373(4) . ?
C59 K2 3.351(3) . ?
C60 H60 0.9500 . ?
C60 C61 1.375(4) . ?
C60 K2 3.372(3) . ?
C61 H61 0.9500 . ?
C61 K2 3.333(3) . ?
C62 H62 0.9500 . ?
C62 C63 1.379(5) . ?
C62 C67 1.381(5) . ?
C63 H63 0.9500 . ?
C63 C64 1.374(5) . ?
C64 H64 0.9500 . ?
C64 C65 1.360(5) . ?
C65 H65 0.9500 . ?
C65 C66 1.371(5) . ?
C66 H66 0.9500 . ?
C66 C67 1.367(5) . ?
C67 H67 0.9500 . ?
Si1 C8 1.880(2) . ?
Si1 C10 1.869(3) . ?
Si1 C11 1.867(3) . ?
Si1 C12 1.876(3) . ?
Si2 C8 1.902(2) . ?
Si2 C13 1.879(2) . ?
Si2 C14 1.865(3) . ?
Si2 C15 1.864(3) . ?
Si3 C9 1.885(2) . ?
Si3 C16 1.878(3) . ?
Si3 C17 1.867(3) . ?
Si3 C18 1.873(3) . ?
Si4 C9 1.899(2) . ?
Si4 C19 1.873(3) . ?
Si4 C20 1.873(3) . ?
Si4 C21 1.855(3) . ?
Si5 C32 1.886(2) . ?
Si5 C34 1.872(3) . ?
Si5 C35 1.868(3) . ?
Si5 C36 1.885(3) . ?
Si6 C32 1.898(2) . ?
Si6 C37 1.880(2) . ?
Si6 C38 1.871(3) . ?
Si6 C39 1.867(3) . ?
Si7 C33 1.887(2) . ?
Si7 C40 1.876(3) . ?
Si7 C41 1.869(3) . ?
Si7 C42 1.873(3) . ?
Si8 C33 1.894(2) . ?
Ge1 Ge2 2.5819(5) . ?
Ge1 K1 3.1677(8) . ?
Ge1 C2 2.058(2) . ?
Ge1 K2 3.9218(8) . ?
Ge2 K1 3.8328(7) . ?
Ge2 K2 3.1499(8) . ?
Ge2 C26 2.053(2) . ?
K1 C26 2.923(2) . ?
K1 C27 3.151(2) . ?
K1 C31 3.118(2) . ?
K1 C34 3.192(3) . ?
K1 C40 3.269(3) . ?
C2 K2 2.972(2) . ?
C2 C3 1.419(3) . ?
C2 C7 1.427(3) . ?
K2 C3 3.150(2) . ?
K2 C6 3.316(2) . ?
K2 C7 3.137(2) . ?
K2 C10 3.223(3) . ?
K2 C16 3.299(3) . ?
C3 C4 1.409(3) . ?
C3 C8 1.522(3) . ?
C4 H4 0.9500 . ?
C4 C5 1.391(3) . ?
C5 C6 1.396(3) . ?
C5 C22 1.535(3) . ?
C6 H6 0.9500 . ?
C6 C7 1.394(3) . ?
C7 C9 1.526(3) . ?
C8 H8 1.0000 . ?
C9 H9 1.0000 . ?
C10 H10A 0.9800 . ?
C10 H10B 0.9800 . ?
C10 H10C 0.9800 . ?
C11 H11A 0.9800 . ?
C11 H11B 0.9800 . ?
C11 H11C 0.9800 . ?
C12 H12A 0.9800 . ?
C12 H12B 0.9800 . ?
C12 H12C 0.9800 . ?
C13 H13A 0.9800 . ?
C13 H13B 0.9800 . ?
C13 H13C 0.9800 . ?
C14 H14A 0.9800 . ?
C14 H14B 0.9800 . ?
C14 H14C 0.9800 . ?
C15 H15A 0.9800 . ?
C15 H15B 0.9800 . ?
C15 H15C 0.9800 . ?
C16 H16A 0.9800 . ?
C16 H16B 0.9800 . ?
C16 H16C 0.9800 . ?
C17 H17A 0.9800 . ?
C17 H17B 0.9800 . ?
C17 H17C 0.9800 . ?
C18 H18A 0.9800 . ?
C18 H18B 0.9800 . ?
C18 H18C 0.9800 . ?
C19 H19A 0.9800 . ?
C19 H19B 0.9800 . ?
C19 H19C 0.9800 . ?
C20 H20A 0.9800 . ?
C20 H20B 0.9800 . ?
C20 H20C 0.9800 . ?
C21 H21A 0.9800 . ?
C21 H21B 0.9800 . ?
C21 H21C 0.9800 . ?
C22 C23 1.528(4) . ?
C22 C24 1.531(4) . ?
C22 C25 1.532(4) . ?
C23 H23A 0.9800 . ?
C23 H23B 0.9800 . ?
C23 H23C 0.9800 . ?
C24 H24A 0.9800 . ?
C24 H24B 0.9800 . ?
C24 H24C 0.9800 . ?
C25 H25A 0.9800 . ?
C25 H25B 0.9800 . ?
C25 H25C 0.9800 . ?
C26 C27 1.418(3) . ?
C26 C31 1.437(3) . ?
C27 C28 1.404(3) . ?
C27 C32 1.523(3) . ?
C28 H28 0.9500 . ?
C28 C29 1.391(3) . ?
C29 C30 1.396(3) . ?
C30 H30 0.9500 . ?
C30 C31 1.386(3) . ?
C31 C33 1.531(3) . ?
C32 H32 1.0000 . ?
C33 H33 1.0000 . ?
C34 H34A 0.9800 . ?
C34 H34B 0.9800 . ?
C34 H34C 0.9800 . ?
C35 H35A 0.9800 . ?
C35 H35B 0.9800 . ?
C35 H35C 0.9800 . ?
C36 H36A 0.9800 . ?
C36 H36B 0.9800 . ?
C36 H36C 0.9800 . ?
C37 H37A 0.9800 . ?
C37 H37B 0.9800 . ?
C37 H37C 0.9800 . ?
C38 H38A 0.9800 . ?
C38 H38B 0.9800 . ?
C38 H38C 0.9800 . ?
C39 H39A 0.9800 . ?
C39 H39B 0.9800 . ?
C39 H39C 0.9800 . ?
C40 H40A 0.9800 . ?
C40 H40B 0.9800 . ?
C40 H40C 0.9800 . ?
C41 H41A 0.9800 . ?
C41 H41B 0.9800 . ?
C41 H41C 0.9800 . ?
C42 H42A 0.95(3) . ?
C42 H42B 0.96(3) . ?
C42 H42C 0.94(4) . ?

loop_
_geom_angle_atom_site_label_1
_geom_angle_atom_site_label_2
_geom_angle_atom_site_label_3
_geom_angle
_geom_angle_site_symmetry_1
_geom_angle_site_symmetry_3
_geom_angle_publ_flag
H1A C1 H1B 112.5 . . ?
Ge1 C1 H1A 115.5 . . ?
Ge1 C1 H1B 115.5 . . ?
Ge1 C1 Ge2 78.12(8) . . ?
Ge1 C1 K1 70.65(6) . . ?
Ge1 C1 K2 92.57(8) . . ?
Ge2 C1 H1A 115.5 . . ?
Ge2 C1 H1B 115.5 . . ?
Ge2 C1 K1 91.42(8) . . ?
Ge2 C1 K2 68.61(6) . . ?
K1 C1 H1A 47.8 . . ?
K1 C1 H1B 152.9 . . ?
K1 C1 K2 156.58(7) . . ?
K2 C1 H1A 151.9 . . ?
K2 C1 H1B 49.2 . . ?
H43A C43 H43B 109.5 . . ?
H43A C43 H43C 109.5 . . ?
H43B C43 H43C 109.5 . . ?
Si8 C43 H43A 109.5 . . ?
Si8 C43 H43B 109.5 . . ?
Si8 C43 H43C 109.5 . . ?
H44A C44 H44B 109.5 . . ?
H44A C44 H44C 109.5 . . ?
H44B C44 H44C 109.5 . . ?
Si8 C44 H44A 109.5 . . ?
Si8 C44 H44B 109.5 . . ?
Si8 C44 H44C 109.5 . . ?
H45A C45 H45B 109.5 . . ?
H45A C45 H45C 109.5 . . ?
H45B C45 H45C 109.5 . . ?
Si8 C45 H45A 109.5 . . ?
Si8 C45 H45B 109.5 . . ?
Si8 C45 H45C 109.5 . . ?
C47 C46 C48 108.1(2) . . ?
C47 C46 C49 109.2(2) . . ?
C47 C46 C29 110.3(2) . . ?
C48 C46 C49 108.1(2) . . ?
C29 C46 C48 112.1(2) . . ?
C29 C46 C49 109.0(2) . . ?
C46 C47 H47A 109.5 . . ?
C46 C47 H47B 109.5 . . ?
C46 C47 H47C 109.5 . . ?
H47A C47 H47B 109.5 . . ?
H47A C47 H47C 109.5 . . ?
H47B C47 H47C 109.5 . . ?
C46 C48 H48A 109.5 . . ?
C46 C48 H48B 109.5 . . ?
C46 C48 H48C 109.5 . . ?
H48A C48 H48B 109.5 . . ?
H48A C48 H48C 109.5 . . ?
H48B C48 H48C 109.5 . . ?
C46 C49 H49A 109.5 . . ?
C46 C49 H49B 109.5 . . ?
C46 C49 H49C 109.5 . . ?
H49A C49 H49B 109.5 . . ?
H49A C49 H49C 109.5 . . ?
H49B C49 H49C 109.5 . . ?
C51 C50 H50 120.1 . . ?
C51 C50 C55 119.7(3) . . ?
C51 C50 K1 77.98(18) . . ?
C55 C50 H50 120.1 . . ?
C55 C50 K1 79.9(2) . . ?
K1 C50 H50 112.5 . . ?
C50 C51 H51 119.5 . . ?
C50 C51 K1 77.69(18) . . ?
C52 C51 C50 121.0(3) . . ?
C52 C51 H51 119.5 . . ?
C52 C51 K1 80.26(18) . . ?
K1 C51 H51 112.8 . . ?
C51 C52 H52 119.5 . . ?
C51 C52 C53 120.9(3) . . ?
C51 C52 K1 75.72(17) . . ?
C53 C52 H52 119.5 . . ?
C53 C52 K1 80.91(19) . . ?
K1 C52 H52 114.2 . . ?
C52 C53 H53 120.3 . . ?
C52 C53 C54 119.5(3) . . ?
C52 C53 K1 75.41(18) . . ?
C54 C53 H53 120.3 . . ?
C54 C53 K1 77.84(19) . . ?
K1 C53 H53 117.3 . . ?
C53 C54 H54 120.3 . . ?
C53 C54 C55 119.5(3) . . ?
C53 C54 K1 78.26(18) . . ?
C55 C54 H54 120.3 . . ?
C55 C54 K1 75.17(19) . . ?
K1 C54 H54 117.1 . . ?
C50 C55 C54 119.4(3) . . ?
C50 C55 H55 120.3 . . ?
C50 C55 K1 75.57(19) . . ?
C54 C55 H55 120.3 . . ?
C54 C55 K1 80.5(2) . . ?
K1 C55 H55 114.2 . . ?
C57 C56 H56 119.9 . . ?
C57 C56 K2 77.49(16) . . ?
C61 C56 H56 119.9 . . ?
C61 C56 C57 120.2(3) . . ?
C61 C56 K2 79.84(17) . . ?
K2 C56 H56 113.2 . . ?
C56 C57 H57 120.2 . . ?
C56 C57 C58 119.6(3) . . ?
C56 C57 K2 78.26(17) . . ?
C58 C57 H57 120.2 . . ?
C58 C57 K2 78.95(17) . . ?
K2 C57 H57 113.1 . . ?
C57 C58 H58 120.3 . . ?
C57 C58 K2 76.66(17) . . ?
C59 C58 C57 119.5(3) . . ?
C59 C58 H58 120.3 . . ?
C59 C58 K2 79.8(2) . . ?
K2 C58 H58 113.9 . . ?
C58 C59 H59 119.7 . . ?
C58 C59 K2 76.34(19) . . ?
C60 C59 C58 120.6(3) . . ?
C60 C59 H59 119.7 . . ?
C60 C59 K2 79.08(19) . . ?
K2 C59 H59 115.4 . . ?
C59 C60 H60 120.1 . . ?
C59 C60 C61 119.7(3) . . ?
C59 C60 K2 77.34(19) . . ?
C61 C60 H60 120.1 . . ?
C61 C60 K2 76.58(18) . . ?
K2 C60 H60 116.7 . . ?
C56 C61 C60 120.4(3) . . ?
C56 C61 H61 119.8 . . ?
C56 C61 K2 76.26(16) . . ?
C60 C61 H61 119.8 . . ?
C60 C61 K2 79.76(17) . . ?
K2 C61 H61 114.7 . . ?
C63 C62 H62 120.1 . . ?
C63 C62 C67 119.9(3) . . ?
C67 C62 H62 120.1 . . ?
C62 C63 H63 120.0 . . ?
C64 C63 C62 120.0(3) . . ?
C64 C63 H63 120.0 . . ?
C63 C64 H64 120.2 . . ?
C65 C64 C63 119.7(3) . . ?
C65 C64 H64 120.2 . . ?
C64 C65 H65 119.6 . . ?
C64 C65 C66 120.8(3) . . ?
C66 C65 H65 119.6 . . ?
C65 C66 H66 120.0 . . ?
C67 C66 C65 120.0(3) . . ?
C67 C66 H66 120.0 . . ?
C62 C67 H67 120.2 . . ?
C66 C67 C62 119.6(3) . . ?
C66 C67 H67 120.2 . . ?
C10 Si1 C8 112.66(11) . . ?
C10 Si1 C12 106.05(12) . . ?
C11 Si1 C8 107.17(11) . . ?
C11 Si1 C10 106.52(12) . . ?
C11 Si1 C12 109.97(12) . . ?
C12 Si1 C8 114.23(12) . . ?
C13 Si2 C8 112.98(11) . . ?
C14 Si2 C8 111.56(12) . . ?
C14 Si2 C13 106.97(13) . . ?
C15 Si2 C8 108.55(12) . . ?
C15 Si2 C13 107.25(13) . . ?
C15 Si2 C14 109.40(16) . . ?
C16 Si3 C9 114.49(11) . . ?
C17 Si3 C9 107.82(12) . . ?
C17 Si3 C16 108.28(13) . . ?
C17 Si3 C18 108.53(13) . . ?
C18 Si3 C9 113.93(12) . . ?
C18 Si3 C16 103.53(13) . . ?
C19 Si4 C9 110.53(13) . . ?
C19 Si4 C20 107.30(14) . . ?
C20 Si4 C9 114.37(13) . . ?
C21 Si4 C9 108.82(12) . . ?
C21 Si4 C19 108.40(15) . . ?
C21 Si4 C20 107.23(16) . . ?
C34 Si5 C32 111.48(11) . . ?
C34 Si5 C36 106.97(12) . . ?
C35 Si5 C32 108.96(12) . . ?
C35 Si5 C34 106.31(12) . . ?
C35 Si5 C36 108.56(12) . . ?
C36 Si5 C32 114.23(11) . . ?
C37 Si6 C32 113.14(11) . . ?
C38 Si6 C32 111.57(11) . . ?
C38 Si6 C37 105.71(12) . . ?
C39 Si6 C32 109.35(11) . . ?
C39 Si6 C37 107.66(12) . . ?
C39 Si6 C38 109.25(13) . . ?
C40 Si7 C33 113.62(11) . . ?
C41 Si7 C33 108.39(12) . . ?
C41 Si7 C40 108.18(13) . . ?
C41 Si7 C42 108.28(14) . . ?
C42 Si7 C33 114.11(12) . . ?
C42 Si7 C40 103.99(14) . . ?
C43 Si8 C33 109.82(11) . . ?
C44 Si8 C43 109.54(13) . . ?
C44 Si8 C45 107.27(13) . . ?
C44 Si8 C33 107.89(11) . . ?
C45 Si8 C43 107.43(13) . . ?
C45 Si8 C33 114.80(12) . . ?
C1 Ge1 Ge2 50.95(6) . . ?
C1 Ge1 K1 71.75(7) . . ?
C1 Ge1 C2 94.72(9) . . ?
C1 Ge1 K2 55.98(7) . . ?
Ge2 Ge1 K1 82.942(14) . . ?
Ge2 Ge1 K2 53.222(15) . . ?
K1 Ge1 K2 125.361(15) . . ?
C2 Ge1 Ge2 98.96(6) . . ?
C2 Ge1 K1 161.10(6) . . ?
C2 Ge1 K2 48.10(6) . . ?
C1 Ge2 Ge1 50.93(6) . . ?
C1 Ge2 K1 56.27(7) . . ?
C1 Ge2 K2 74.11(7) . . ?
C1 Ge2 C26 95.94(9) . . ?
Ge1 Ge2 K1 55.105(15) . . ?
Ge1 Ge2 K2 85.742(15) . . ?
K2 Ge2 K1 128.957(15) . . ?
C26 Ge2 Ge1 101.48(6) . . ?
C26 Ge2 K1 48.83(6) . . ?
C26 Ge2 K2 160.14(6) . . ?
C1 K1 C50 109.66(8) . . ?
C1 K1 C51 133.98(8) . . ?
C1 K1 C52 142.41(7) . . ?
C1 K1 C54 100.98(8) . . ?
C1 K1 C55 94.60(8) . . ?
C1 K1 C34 115.14(6) . . ?
C1 K1 C40 74.15(6) . . ?
C50 K1 C51 24.33(8) . . ?
C50 K1 C52 42.58(9) . . ?
C50 K1 C54 42.80(9) . . ?
C50 K1 C55 24.55(9) . . ?
C50 K1 C40 110.89(8) . . ?
C51 K1 C52 24.02(8) . . ?
C51 K1 C54 49.29(8) . . ?
C51 K1 C55 42.76(9) . . ?
C51 K1 C40 112.37(7) . . ?
C52 K1 C54 41.98(8) . . ?
C55 K1 C52 49.45(9) . . ?
C55 K1 C54 24.31(10) . . ?
Ge1 K1 C1 37.60(4) . . ?
Ge1 K1 C50 85.45(7) . . ?
Ge1 K1 C51 106.97(6) . . ?
Ge1 K1 C52 128.01(6) . . ?
Ge1 K1 C54 102.69(9) . . ?
Ge1 K1 C55 83.37(7) . . ?
Ge1 K1 C34 81.59(5) . . ?
Ge1 K1 C40 109.58(5) . . ?
C26 K1 C1 59.62(6) . . ?
C26 K1 C50 154.06(8) . . ?
C26 K1 C51 155.91(7) . . ?
C26 K1 C52 157.01(7) . . ?
C26 K1 C54 154.75(7) . . ?
C26 K1 C55 153.55(8) . . ?
C26 K1 Ge1 72.44(5) . . ?
C26 K1 C27 26.66(6) . . ?
C26 K1 C31 27.27(6) . . ?
C26 K1 C34 88.32(6) . . ?
C26 K1 C40 89.68(6) . . ?
C27 K1 C1 82.60(6) . . ?
C27 K1 C50 138.80(8) . . ?
C27 K1 C51 129.72(7) . . ?
C27 K1 C52 134.77(7) . . ?
C27 K1 C54 175.36(10) . . ?
C27 K1 C55 159.22(10) . . ?
C27 K1 Ge1 81.95(4) . . ?
C27 K1 C34 64.56(6) . . ?
C27 K1 C40 110.30(6) . . ?
C31 K1 C1 66.15(6) . . ?
C31 K1 C50 174.60(8) . . ?
C31 K1 C51 159.51(8) . . ?
C31 K1 C52 139.03(8) . . ?
C31 K1 C54 133.35(8) . . ?
C31 K1 C55 150.23(9) . . ?
C31 K1 Ge1 92.49(5) . . ?
C31 K1 C27 45.46(6) . . ?
C31 K1 C34 109.80(6) . . ?
C31 K1 C40 65.11(6) . . ?
C34 K1 C50 74.87(8) . . ?
C34 K1 C51 68.03(7) . . ?
C34 K1 C52 85.17(7) . . ?
C34 K1 C54 115.89(8) . . ?
C34 K1 C55 98.78(10) . . ?
C34 K1 C40 167.44(7) . . ?
C40 K1 C52 91.92(8) . . ?
C40 K1 C54 68.24(8) . . ?
C40 K1 C55 88.47(10) . . ?
Ge1 C2 K2 100.88(8) . . ?
C3 C2 Ge1 122.36(16) . . ?
C3 C2 K2 83.69(13) . . ?
C3 C2 C7 116.3(2) . . ?
C7 C2 Ge1 121.33(16) . . ?
C7 C2 K2 83.03(13) . . ?
C1 K2 C56 142.82(7) . . ?
C1 K2 C57 140.87(8) . . ?
C1 K2 C58 116.93(8) . . ?
C1 K2 C61 120.18(7) . . ?
C1 K2 C6 88.34(6) . . ?
C1 K2 C16 71.88(6) . . ?
C56 K2 C58 42.57(8) . . ?
C56 K2 C61 23.90(7) . . ?
C56 K2 C6 113.43(7) . . ?
C56 K2 C16 89.78(7) . . ?
C57 K2 C56 24.25(7) . . ?
C57 K2 C58 24.39(8) . . ?
C57 K2 C61 42.28(7) . . ?
C57 K2 C6 129.75(8) . . ?
C57 K2 C16 112.51(7) . . ?
C58 K2 C61 49.05(8) . . ?
C58 K2 C6 154.11(8) . . ?
Ge2 K2 C1 37.28(4) . . ?
Ge2 K2 C56 131.96(6) . . ?
Ge2 K2 C57 113.73(6) . . ?
Ge2 K2 C58 90.61(6) . . ?
Ge2 K2 C61 122.93(6) . . ?
Ge2 K2 C3 80.14(4) . . ?
Ge2 K2 C6 114.47(4) . . ?
Ge2 K2 C10 80.56(5) . . ?
Ge2 K2 C16 106.96(5) . . ?
C2 K2 C1 57.84(6) . . ?
C2 K2 C56 156.40(7) . . ?
C2 K2 C57 154.39(7) . . ?
C2 K2 C58 153.49(7) . . ?
C2 K2 C61 157.46(7) . . ?
C2 K2 Ge2 70.66(4) . . ?
C2 K2 C3 26.60(6) . . ?
C2 K2 C6 45.47(6) . . ?
C2 K2 C7 26.83(6) . . ?
C2 K2 C10 88.15(6) . . ?
C2 K2 C16 88.64(6) . . ?
C3 K2 C1 80.77(6) . . ?
C3 K2 C56 136.40(7) . . ?
C3 K2 C57 127.80(7) . . ?
C3 K2 C58 134.41(7) . . ?
C3 K2 C61 156.35(7) . . ?
C3 K2 C6 50.70(6) . . ?
C3 K2 C10 64.59(6) . . ?
C3 K2 C16 110.02(6) . . ?
C6 K2 C61 114.72(7) . . ?
C7 K2 C1 64.26(6) . . ?
C7 K2 C56 136.56(7) . . ?
C7 K2 C57 154.45(8) . . ?
C7 K2 C58 178.80(8) . . ?
C7 K2 C61 130.66(7) . . ?
C7 K2 Ge2 90.41(4) . . ?
C7 K2 C3 45.22(6) . . ?
C7 K2 C6 24.76(6) . . ?
C7 K2 C10 109.67(6) . . ?
C7 K2 C16 64.90(6) . . ?
C10 K2 C1 113.78(6) . . ?
C10 K2 C56 89.50(7) . . ?
C10 K2 C57 68.57(7) . . ?
C10 K2 C58 69.88(8) . . ?
C10 K2 C61 110.83(7) . . ?
C10 K2 C6 106.45(6) . . ?
C10 K2 C16 170.30(7) . . ?
C16 K2 C58 115.37(7) . . ?
C16 K2 C61 70.62(7) . . ?
C16 K2 C6 65.10(6) . . ?
C2 C3 K2 69.71(12) . . ?
C2 C3 C8 122.0(2) . . ?
C4 C3 C2 120.6(2) . . ?
C4 C3 K2 85.37(13) . . ?
C4 C3 C8 117.4(2) . . ?
C8 C3 K2 116.58(14) . . ?
K2 C4 H4 120.7 . . ?
C3 C4 K2 69.80(13) . . ?
C3 C4 H4 118.7 . . ?
C5 C4 K2 81.68(14) . . ?
C5 C4 C3 122.6(2) . . ?
C5 C4 H4 118.7 . . ?
C4 C5 K2 74.67(14) . . ?
C4 C5 C6 116.4(2) . . ?
C4 C5 C22 123.2(2) . . ?
C6 C5 K2 73.44(14) . . ?
C6 C5 C22 120.3(2) . . ?
C22 C5 K2 120.91(15) . . ?
K2 C6 H6 118.9 . . ?
C5 C6 K2 82.76(14) . . ?
C5 C6 H6 118.5 . . ?
C7 C6 K2 70.41(13) . . ?
C7 C6 C5 122.9(2) . . ?
C7 C6 H6 118.5 . . ?
C2 C7 K2 70.14(12) . . ?
C2 C7 C9 122.4(2) . . ?
C6 C7 C2 120.6(2) . . ?
C6 C7 K2 84.84(14) . . ?
C6 C7 C9 116.91(19) . . ?
C9 C7 K2 117.91(14) . . ?
Si1 C8 Si2 114.33(12) . . ?
Si1 C8 H8 105.0 . . ?
Si2 C8 H8 105.0 . . ?
C3 C8 Si1 116.59(16) . . ?
C3 C8 Si2 109.55(15) . . ?
C3 C8 H8 105.0 . . ?
Si3 C9 Si4 114.77(11) . . ?
Si3 C9 H9 105.0 . . ?
Si4 C9 H9 105.0 . . ?
C7 C9 Si3 117.29(16) . . ?
C7 C9 Si4 108.59(15) . . ?
C7 C9 H9 105.0 . . ?
Si1 C10 K2 113.49(11) . . ?
Si1 C10 H10A 109.5 . . ?
Si1 C10 H10B 109.5 . . ?
Si1 C10 H10C 109.5 . . ?
K2 C10 H10A 53.2 . . ?
K2 C10 H10B 58.0 . . ?
K2 C10 H10C 137.0 . . ?
H10A C10 H10B 109.5 . . ?
H10A C10 H10C 109.5 . . ?
H10B C10 H10C 109.5 . . ?
Si1 C11 H11A 109.5 . . ?
Si1 C11 H11B 109.5 . . ?
Si1 C11 H11C 109.5 . . ?
H11A C11 H11B 109.5 . . ?
H11A C11 H11C 109.5 . . ?
H11B C11 H11C 109.5 . . ?
Si1 C12 H12A 109.5 . . ?
Si1 C12 H12B 109.5 . . ?
Si1 C12 H12C 109.5 . . ?
H12A C12 H12B 109.5 . . ?
H12A C12 H12C 109.5 . . ?
H12B C12 H12C 109.5 . . ?
Si2 C13 H13A 109.5 . . ?
Si2 C13 H13B 109.5 . . ?
Si2 C13 H13C 109.5 . . ?
H13A C13 H13B 109.5 . . ?
H13A C13 H13C 109.5 . . ?
H13B C13 H13C 109.5 . . ?
Si2 C14 H14A 109.5 . . ?
Si2 C14 H14B 109.5 . . ?
Si2 C14 H14C 109.5 . . ?
H14A C14 H14B 109.5 . . ?
H14A C14 H14C 109.5 . . ?
H14B C14 H14C 109.5 . . ?
Si2 C15 H15A 109.5 . . ?
Si2 C15 H15B 109.5 . . ?
Si2 C15 H15C 109.5 . . ?
H15A C15 H15B 109.5 . . ?
H15A C15 H15C 109.5 . . ?
H15B C15 H15C 109.5 . . ?
Si3 C16 K2 111.05(10) . . ?
Si3 C16 H16A 109.5 . . ?
Si3 C16 H16B 109.5 . . ?
Si3 C16 H16C 109.5 . . ?
K2 C16 H16A 139.5 . . ?
K2 C16 H16B 56.9 . . ?
K2 C16 H16C 55.1 . . ?
H16A C16 H16B 109.5 . . ?
H16A C16 H16C 109.5 . . ?
H16B C16 H16C 109.5 . . ?
Si3 C17 H17A 109.5 . . ?
Si3 C17 H17B 109.5 . . ?
Si3 C17 H17C 109.5 . . ?
H17A C17 H17B 109.5 . . ?
H17A C17 H17C 109.5 . . ?
H17B C17 H17C 109.5 . . ?
Si3 C18 H18A 109.5 . . ?
Si3 C18 H18B 109.5 . . ?
Si3 C18 H18C 109.5 . . ?
H18A C18 H18B 109.5 . . ?
H18A C18 H18C 109.5 . . ?
H18B C18 H18C 109.5 . . ?
Si4 C19 H19A 109.5 . . ?
Si4 C19 H19B 109.5 . . ?
Si4 C19 H19C 109.5 . . ?
H19A C19 H19B 109.5 . . ?
H19A C19 H19C 109.5 . . ?
H19B C19 H19C 109.5 . . ?
Si4 C20 H20A 109.5 . . ?
Si4 C20 H20B 109.5 . . ?
Si4 C20 H20C 109.5 . . ?
H20A C20 H20B 109.5 . . ?
H20A C20 H20C 109.5 . . ?
H20B C20 H20C 109.5 . . ?
Si4 C21 H21A 109.5 . . ?
Si4 C21 H21B 109.5 . . ?
Si4 C21 H21C 109.5 . . ?
H21A C21 H21B 109.5 . . ?
H21A C21 H21C 109.5 . . ?
H21B C21 H21C 109.5 . . ?
C23 C22 C5 108.7(2) . . ?
C23 C22 C24 108.7(2) . . ?
C23 C22 C25 108.6(2) . . ?
C24 C22 C5 111.9(2) . . ?
C24 C22 C25 107.5(2) . . ?
C25 C22 C5 111.2(2) . . ?
C22 C23 H23A 109.5 . . ?
C22 C23 H23B 109.5 . . ?
C22 C23 H23C 109.5 . . ?
H23A C23 H23B 109.5 . . ?
H23A C23 H23C 109.5 . . ?
H23B C23 H23C 109.5 . . ?
C22 C24 H24A 109.5 . . ?
C22 C24 H24B 109.5 . . ?
C22 C24 H24C 109.5 . . ?
H24A C24 H24B 109.5 . . ?
H24A C24 H24C 109.5 . . ?
H24B C24 H24C 109.5 . . ?
C22 C25 H25A 109.5 . . ?
C22 C25 H25B 109.5 . . ?
C22 C25 H25C 109.5 . . ?
H25A C25 H25B 109.5 . . ?
H25A C25 H25C 109.5 . . ?
H25B C25 H25C 109.5 . . ?
Ge2 C26 K1 99.25(8) . . ?
C27 C26 Ge2 122.60(16) . . ?
C27 C26 K1 85.67(13) . . ?
C27 C26 C31 116.1(2) . . ?
C31 C26 Ge2 121.30(16) . . ?
C31 C26 K1 83.94(13) . . ?
C26 C27 K1 67.66(12) . . ?
C26 C27 C32 122.2(2) . . ?
C28 C27 K1 88.77(13) . . ?
C28 C27 C26 120.5(2) . . ?
C28 C27 C32 117.25(19) . . ?
C32 C27 K1 115.63(13) . . ?
K1 C28 H28 122.2 . . ?
C27 C28 K1 67.02(12) . . ?
C27 C28 H28 118.5 . . ?
C29 C28 K1 83.15(13) . . ?
C29 C28 C27 122.9(2) . . ?
C29 C28 H28 118.5 . . ?
C46 C29 K1 124.84(15) . . ?
C28 C29 C46 123.2(2) . . ?
C28 C29 K1 73.86(13) . . ?
C28 C29 C30 116.4(2) . . ?
C30 C29 C46 120.5(2) . . ?
C30 C29 K1 71.88(13) . . ?
K1 C30 H30 119.5 . . ?
C29 C30 K1 84.97(14) . . ?
C29 C30 H30 118.6 . . ?
C31 C30 K1 67.45(13) . . ?
C31 C30 C29 122.9(2) . . ?
C31 C30 H30 118.6 . . ?
C26 C31 K1 68.79(12) . . ?
C26 C31 C33 122.3(2) . . ?
C30 C31 K1 88.31(14) . . ?
C30 C31 C26 120.8(2) . . ?
C30 C31 C33 116.9(2) . . ?
C33 C31 K1 116.17(14) . . ?
Si5 C32 Si6 114.94(11) . . ?
Si5 C32 H32 105.0 . . ?
Si6 C32 H32 105.0 . . ?
C27 C32 Si5 116.08(16) . . ?
C27 C32 Si6 109.66(15) . . ?
C27 C32 H32 105.0 . . ?
Si7 C33 Si8 115.60(12) . . ?
Si7 C33 H33 104.6 . . ?
Si8 C33 H33 104.6 . . ?
C31 C33 Si7 117.63(16) . . ?
C31 C33 Si8 108.38(15) . . ?
C31 C33 H33 104.6 . . ?
Si5 C34 K1 114.43(11) . . ?
Si5 C34 H34A 109.5 . . ?
Si5 C34 H34B 109.5 . . ?
Si5 C34 H34C 109.5 . . ?
K1 C34 H34A 52.1 . . ?
K1 C34 H34B 58.8 . . ?
K1 C34 H34C 136.0 . . ?
H34A C34 H34B 109.5 . . ?
H34A C34 H34C 109.5 . . ?
H34B C34 H34C 109.5 . . ?
Si5 C35 H35A 109.5 . . ?
Si5 C35 H35B 109.5 . . ?
Si5 C35 H35C 109.5 . . ?
H35A C35 H35B 109.5 . . ?
H35A C35 H35C 109.5 . . ?
H35B C35 H35C 109.5 . . ?
Si5 C36 H36A 109.5 . . ?
Si5 C36 H36B 109.5 . . ?
Si5 C36 H36C 109.5 . . ?
H36A C36 H36B 109.5 . . ?
H36A C36 H36C 109.5 . . ?
H36B C36 H36C 109.5 . . ?
Si6 C37 H37A 109.5 . . ?
Si6 C37 H37B 109.5 . . ?
Si6 C37 H37C 109.5 . . ?
H37A C37 H37B 109.5 . . ?
H37A C37 H37C 109.5 . . ?
H37B C37 H37C 109.5 . . ?
Si6 C38 H38A 109.5 . . ?
Si6 C38 H38B 109.5 . . ?
Si6 C38 H38C 109.5 . . ?
H38A C38 H38B 109.5 . . ?
H38A C38 H38C 109.5 . . ?
H38B C38 H38C 109.5 . . ?
Si6 C39 H39A 109.5 . . ?
Si6 C39 H39B 109.5 . . ?
Si6 C39 H39C 109.5 . . ?
H39A C39 H39B 109.5 . . ?
H39A C39 H39C 109.5 . . ?
H39B C39 H39C 109.5 . . ?
Si7 C40 K1 110.99(10) . . ?
Si7 C40 H40A 109.5 . . ?
Si7 C40 H40B 109.5 . . ?
Si7 C40 H40C 109.5 . . ?
K1 C40 H40A 139.5 . . ?
K1 C40 H40B 57.1 . . ?
K1 C40 H40C 54.8 . . ?
H40A C40 H40B 109.5 . . ?
H40A C40 H40C 109.5 . . ?
H40B C40 H40C 109.5 . . ?
Si7 C41 H41A 109.5 . . ?
Si7 C41 H41B 109.5 . . ?
Si7 C41 H41C 109.5 . . ?
H41A C41 H41B 109.5 . . ?
H41A C41 H41C 109.5 . . ?
H41B C41 H41C 109.5 . . ?
H42A C42 H42B 107(2) . . ?
H42A C42 H42C 105(3) . . ?
Si7 C42 H42A 109.6(17) . . ?
Si7 C42 H42B 112(2) . . ?
Si7 C42 H42C 112(2) . . ?
H42B C42 H42C 111(3) . . ?

loop_
_geom_torsion_atom_site_label_1
_geom_torsion_atom_site_label_2
_geom_torsion_atom_site_label_3
_geom_torsion_atom_site_label_4
_geom_torsion
_geom_torsion_site_symmetry_1
_geom_torsion_site_symmetry_2
_geom_torsion_site_symmetry_3
_geom_torsion_site_symmetry_4
_geom_torsion_publ_flag
C43 Si8 C33 Si7 -51.77(17) . . . . ?
C43 Si8 C33 C31 173.72(16) . . . . ?
C44 Si8 C33 Si7 -171.10(13) . . . . ?
C44 Si8 C33 C31 54.39(19) . . . . ?
C45 Si8 C33 Si7 69.37(16) . . . . ?
C45 Si8 C33 C31 -65.14(19) . . . . ?
C46 C29 C30 K1 -120.3(2) . . . . ?
C46 C29 C30 C31 -179.3(2) . . . . ?
C47 C46 C29 K1 -141.24(17) . . . . ?
C47 C46 C29 C28 125.9(2) . . . . ?
C47 C46 C29 C30 -53.0(3) . . . . ?
C48 C46 C29 K1 98.3(2) . . . . ?
C48 C46 C29 C28 5.4(3) . . . . ?
C48 C46 C29 C30 -173.4(2) . . . . ?
C49 C46 C29 K1 -21.3(3) . . . . ?
C49 C46 C29 C28 -114.2(3) . . . . ?
C49 C46 C29 C30 66.9(3) . . . . ?
C50 C51 C52 C53 0.8(5) . . . . ?
C50 C51 C52 K1 -69.2(3) . . . . ?
C51 C50 C55 C54 -0.3(5) . . . . ?
C51 C50 C55 K1 69.8(3) . . . . ?
C51 C52 C53 C54 -0.6(5) . . . . ?
C51 C52 C53 K1 -67.2(3) . . . . ?
C52 C53 C54 C55 0.0(5) . . . . ?
C52 C53 C54 K1 -65.3(3) . . . . ?
C53 C54 C55 C50 0.5(5) . . . . ?
C53 C54 C55 K1 -67.0(3) . . . . ?
C55 C50 C51 C52 -0.3(5) . . . . ?
C55 C50 C51 K1 -70.8(3) . . . . ?
C56 C57 C58 C59 -0.3(4) . . . . ?
C56 C57 C58 K2 69.6(2) . . . . ?
C57 C56 C61 C60 0.2(4) . . . . ?
C57 C56 C61 K2 -69.0(2) . . . . ?
C57 C58 C59 C60 -0.1(5) . . . . ?
C57 C58 C59 K2 68.2(3) . . . . ?
C58 C59 C60 C61 0.6(5) . . . . ?
C58 C59 C60 K2 66.8(3) . . . . ?
C59 C60 C61 C56 -0.6(5) . . . . ?
C59 C60 C61 K2 66.7(3) . . . . ?
C61 C56 C57 C58 0.3(4) . . . . ?
C61 C56 C57 K2 70.2(3) . . . . ?
C62 C63 C64 C65 -0.8(5) . . . . ?
C63 C62 C67 C66 -1.0(5) . . . . ?
C63 C64 C65 C66 0.8(5) . . . . ?
C64 C65 C66 C67 -0.9(5) . . . . ?
C65 C66 C67 C62 1.0(5) . . . . ?
C67 C62 C63 C64 0.9(5) . . . . ?
Ge1 C2 C3 K2 -98.90(15) . . . . ?
Ge1 C2 C3 C4 -170.31(17) . . . . ?
Ge1 C2 C3 C8 10.5(3) . . . . ?
Ge1 C2 C7 K2 98.52(14) . . . . ?
Ge1 C2 C7 C6 169.54(17) . . . . ?
Ge1 C2 C7 C9 -12.6(3) . . . . ?
Ge2 C26 C27 K1 -98.21(15) . . . . ?
Ge2 C26 C27 C28 -172.61(16) . . . . ?
Ge2 C26 C27 C32 8.9(3) . . . . ?
Ge2 C26 C31 K1 97.16(14) . . . . ?
Ge2 C26 C31 C30 171.63(17) . . . . ?
Ge2 C26 C31 C33 -11.2(3) . . . . ?
K1 C50 C51 C52 70.5(3) . . . . ?
K1 C50 C55 C54 -70.1(3) . . . . ?
K1 C51 C52 C53 70.0(3) . . . . ?
K1 C52 C53 C54 66.6(3) . . . . ?
K1 C53 C54 C55 65.3(3) . . . . ?
K1 C54 C55 C50 67.4(3) . . . . ?
K1 C26 C27 C28 -74.4(2) . . . . ?
K1 C26 C27 C32 107.09(19) . . . . ?
K1 C26 C31 C30 74.5(2) . . . . ?
K1 C26 C31 C33 -108.33(19) . . . . ?
K1 C27 C28 C29 -64.6(2) . . . . ?
K1 C27 C32 Si5 -50.58(19) . . . . ?
K1 C27 C32 Si6 177.09(9) . . . . ?
K1 C28 C29 C46 121.4(2) . . . . ?
K1 C28 C29 C30 -59.68(19) . . . . ?
K1 C29 C30 C31 -59.0(2) . . . . ?
K1 C30 C31 C26 -63.98(18) . . . . ?
K1 C30 C31 C33 118.68(19) . . . . ?
K1 C31 C33 Si7 47.5(2) . . . . ?
K1 C31 C33 Si8 -179.08(9) . . . . ?
C2 C3 C4 K2 63.12(19) . . . . ?
C2 C3 C4 C5 -2.2(4) . . . . ?
C2 C3 C8 Si1 -129.8(2) . . . . ?
C2 C3 C8 Si2 98.3(2) . . . . ?
C2 C7 C9 Si3 128.6(2) . . . . ?
C2 C7 C9 Si4 -99.3(2) . . . . ?
K2 C56 C57 C58 -69.9(2) . . . . ?
K2 C56 C61 C60 69.2(3) . . . . ?
K2 C57 C58 C59 -69.9(3) . . . . ?
K2 C58 C59 C60 -68.3(3) . . . . ?
K2 C59 C60 C61 -66.3(3) . . . . ?
K2 C60 C61 C56 -67.3(3) . . . . ?
K2 C2 C3 C4 -71.4(2) . . . . ?
K2 C2 C3 C8 109.4(2) . . . . ?
K2 C2 C7 C6 71.0(2) . . . . ?
K2 C2 C7 C9 -111.1(2) . . . . ?
K2 C3 C4 C5 -65.3(2) . . . . ?
K2 C3 C8 Si1 -48.2(2) . . . . ?
K2 C3 C8 Si2 -179.99(9) . . . . ?
K2 C4 C5 C6 -62.2(2) . . . . ?
K2 C4 C5 C22 117.2(2) . . . . ?
K2 C5 C6 C7 -61.0(2) . . . . ?
K2 C5 C22 C23 -14.4(3) . . . . ?
K2 C5 C22 C24 105.8(2) . . . . ?
K2 C5 C22 C25 -133.92(19) . . . . ?
K2 C6 C7 C2 -63.26(19) . . . . ?
K2 C6 C7 C9 118.76(19) . . . . ?
K2 C7 C9 Si3 45.4(2) . . . . ?
K2 C7 C9 Si4 177.57(9) . . . . ?
C3 C2 C7 K2 -79.40(18) . . . . ?
C3 C2 C7 C6 -8.4(3) . . . . ?
C3 C2 C7 C9 169.5(2) . . . . ?
C3 C4 C5 K2 59.5(2) . . . . ?
C3 C4 C5 C6 -2.7(3) . . . . ?
C3 C4 C5 C22 176.7(2) . . . . ?
C4 C3 C8 Si1 50.9(3) . . . . ?
C4 C3 C8 Si2 -80.9(2) . . . . ?
C4 C5 C6 K2 62.9(2) . . . . ?
C4 C5 C6 C7 1.9(4) . . . . ?
C4 C5 C22 C23 -105.8(3) . . . . ?
C4 C5 C22 C24 14.4(3) . . . . ?
C4 C5 C22 C25 134.7(3) . . . . ?
C5 C6 C7 C2 3.8(4) . . . . ?
C5 C6 C7 K2 67.1(2) . . . . ?
C5 C6 C7 C9 -174.2(2) . . . . ?
C6 C5 C22 C23 73.6(3) . . . . ?
C6 C5 C22 C24 -166.2(2) . . . . ?
C6 C5 C22 C25 -45.9(3) . . . . ?
C6 C7 C9 Si3 -53.5(3) . . . . ?
C6 C7 C9 Si4 78.7(2) . . . . ?
C7 C2 C3 K2 79.00(17) . . . . ?
C7 C2 C3 C4 7.6(3) . . . . ?
C7 C2 C3 C8 -171.6(2) . . . . ?
C8 Si1 C10 K2 -0.38(16) . . . . ?
C8 C3 C4 K2 -117.62(19) . . . . ?
C8 C3 C4 C5 177.1(2) . . . . ?
C9 Si3 C16 K2 -2.58(15) . . . . ?
C10 Si1 C8 Si2 161.08(13) . . . . ?
C10 Si1 C8 C3 31.5(2) . . . . ?
C11 Si1 C8 Si2 -82.09(15) . . . . ?
C11 Si1 C8 C3 148.33(18) . . . . ?
C11 Si1 C10 K2 -117.59(12) . . . . ?
C12 Si1 C8 Si2 39.98(17) . . . . ?
C12 Si1 C8 C3 -89.6(2) . . . . ?
C12 Si1 C10 K2 125.28(12) . . . . ?
C16 Si3 C9 Si4 -156.39(13) . . . . ?
C16 Si3 C9 C7 -27.1(2) . . . . ?
C17 Si3 C9 Si4 83.05(15) . . . . ?
C17 Si3 C9 C7 -147.68(18) . . . . ?
C17 Si3 C16 K2 117.73(12) . . . . ?
C18 Si3 C9 Si4 -37.48(17) . . . . ?
C18 Si3 C9 C7 91.8(2) . . . . ?
C18 Si3 C16 K2 -127.20(12) . . . . ?
C19 Si4 C9 Si3 -49.67(17) . . . . ?
C19 Si4 C9 C7 176.86(16) . . . . ?
C20 Si4 C9 Si3 71.53(17) . . . . ?
C20 Si4 C9 C7 -61.9(2) . . . . ?
C21 Si4 C9 Si3 -168.60(16) . . . . ?
C21 Si4 C9 C7 57.9(2) . . . . ?
C22 C5 C6 K2 -116.5(2) . . . . ?
C22 C5 C6 C7 -177.5(2) . . . . ?
C26 C27 C28 K1 63.01(18) . . . . ?
C26 C27 C28 C29 -1.6(3) . . . . ?
C26 C27 C32 Si5 -129.29(19) . . . . ?
C26 C27 C32 Si6 98.4(2) . . . . ?
C26 C31 C33 Si7 127.9(2) . . . . ?
C26 C31 C33 Si8 -98.7(2) . . . . ?
C27 C26 C31 K1 -82.15(18) . . . . ?
C27 C26 C31 C30 -7.7(3) . . . . ?
C27 C26 C31 C33 169.5(2) . . . . ?
C27 C28 C29 C46 178.3(2) . . . . ?
C27 C28 C29 K1 56.9(2) . . . . ?
C27 C28 C29 C30 -2.8(3) . . . . ?
C28 C27 C32 Si5 52.1(2) . . . . ?
C28 C27 C32 Si6 -80.2(2) . . . . ?
C28 C29 C30 K1 60.75(19) . . . . ?
C28 C29 C30 C31 1.8(3) . . . . ?
C29 C30 C31 K1 67.6(2) . . . . ?
C29 C30 C31 C26 3.6(3) . . . . ?
C29 C30 C31 C33 -173.8(2) . . . . ?
C30 C31 C33 Si7 -54.8(3) . . . . ?
C30 C31 C33 Si8 78.6(2) . . . . ?
C31 C26 C27 K1 81.08(18) . . . . ?
C31 C26 C27 C28 6.7(3) . . . . ?
C31 C26 C27 C32 -171.82(19) . . . . ?
C32 Si5 C34 K1 -2.15(15) . . . . ?
C32 C27 C28 K1 -118.40(19) . . . . ?
C32 C27 C28 C29 177.0(2) . . . . ?
C33 Si7 C40 K1 -6.12(16) . . . . ?
C34 Si5 C32 Si6 164.35(13) . . . . ?
C34 Si5 C32 C27 34.5(2) . . . . ?
C35 Si5 C32 Si6 -78.62(15) . . . . ?
C35 Si5 C32 C27 151.53(17) . . . . ?
C35 Si5 C34 K1 -120.77(12) . . . . ?
C36 Si5 C32 Si6 42.96(17) . . . . ?
C36 Si5 C32 C27 -86.89(19) . . . . ?
C36 Si5 C34 K1 123.38(12) . . . . ?
C37 Si6 C32 Si5 39.87(17) . . . . ?
C37 Si6 C32 C27 172.79(15) . . . . ?
C38 Si6 C32 Si5 -79.18(15) . . . . ?
C38 Si6 C32 C27 53.74(19) . . . . ?
C39 Si6 C32 Si5 159.86(13) . . . . ?
C39 Si6 C32 C27 -67.22(19) . . . . ?
C40 Si7 C33 Si8 -156.40(13) . . . . ?
C40 Si7 C33 C31 -26.2(2) . . . . ?
C41 Si7 C33 Si8 83.31(16) . . . . ?
C41 Si7 C33 C31 -146.49(18) . . . . ?
C41 Si7 C40 K1 114.28(13) . . . . ?
C42 Si7 C33 Si8 -37.41(18) . . . . ?
C42 Si7 C33 C31 92.8(2) . . . . ?
C42 Si7 C40 K1 -130.76(13) . . . . ?

_shelx_res_file                  
;
TITL 20230805_DU010_GeCH2Ge6e_0m_a.res in P2(1)/c
    20230805_du010_gech2ge6e_0m_a.res
    created by SHELXL-2019/3 at 16:50:39 on 04-Sep-2025
REM Yadorkari-X generated
REM SPGR P21/c monoclinic
CELL 0.71073 22.6486 13.124 26.7215 90 91.74 90
ZERR 4 0.0044 0.0022 0.004 0 0.006 0
LATT 1
SYMM -X,0.5+Y,0.5-Z
SFAC C H Ge K Si
UNIT 268 472 8 8 32

L.S. 10
PLAN  48
SIZE 0.2 0.1 0.03
TEMP -183
CONF
LIST 4
BOND $H
MORE -1
fmap 2
acta
OMIT -3 0 4
OMIT -3 1 4
OMIT 1 1 0
REM <olex2.extras>
REM <HklSrc "%.\\20230805_DU010_GeCH2Ge6e_0m_a.hkl">
REM </olex2.extras>

WGHT    0.035500    4.668100
FVAR       0.15360
C1    1    0.751672    0.249058    0.649625    11.00000    0.01748    0.02369 =
         0.01429    0.00020   -0.00177   -0.00105
AFIX  23
H1A   2    0.719148    0.266471    0.672032    11.00000   -1.20000
H1B   2    0.787681    0.225942    0.668246    11.00000   -1.20000
AFIX   0
H42A  2    0.578255    0.135885    0.817232    11.00000   -1.50000
C43   1    0.659123   -0.119109    0.722682    11.00000    0.03574    0.02778 =
         0.02862    0.00783   -0.00181    0.00320
AFIX 137
H43A  2    0.651683   -0.191472    0.715995    11.00000   -1.50000
H43B  2    0.646620   -0.102299    0.756488    11.00000   -1.50000
H43C  2    0.701406   -0.104983    0.720073    11.00000   -1.50000
AFIX   0
C44   1    0.632593   -0.083202    0.611302    11.00000    0.03996    0.02224 =
         0.02763    0.00181   -0.00203   -0.00526
AFIX 137
H44A  2    0.632205   -0.157838    0.610188    11.00000   -1.50000
H44B  2    0.671613   -0.058282    0.602185    11.00000   -1.50000
H44C  2    0.602559   -0.056429    0.587622    11.00000   -1.50000
AFIX   0
C45   1    0.535786   -0.063598    0.685320    11.00000    0.02961    0.03057 =
         0.03584    0.00564   -0.00113   -0.00905
AFIX 137
H45A  2    0.512128   -0.022444    0.661586    11.00000   -1.50000
H45B  2    0.526073   -0.044912    0.719611    11.00000   -1.50000
H45C  2    0.527096   -0.135952    0.679805    11.00000   -1.50000
AFIX   0
C46   1    0.451143    0.258486    0.616514    11.00000    0.01869    0.02575 =
         0.02652    0.00026    0.00447    0.00369
C47   1    0.417616    0.165303    0.635440    11.00000    0.02039    0.04172 =
         0.04028    0.01127    0.00287   -0.00217
AFIX 137
H47A  2    0.420075    0.109895    0.611006    11.00000   -1.50000
H47B  2    0.376108    0.183345    0.639840    11.00000   -1.50000
H47C  2    0.435238    0.143116    0.667570    11.00000   -1.50000
AFIX   0
C48   1    0.419055    0.297007    0.568797    11.00000    0.01987    0.04505 =
         0.03598    0.01093    0.00128    0.00973
AFIX 137
H48A  2    0.439067    0.357947    0.556592    11.00000   -1.50000
H48B  2    0.378094    0.313881    0.576238    11.00000   -1.50000
H48C  2    0.419504    0.243803    0.543078    11.00000   -1.50000
AFIX   0
C49   1    0.449376    0.343393    0.655980    11.00000    0.03293    0.04383 =
         0.04297   -0.01352    0.00833    0.01139
AFIX 137
H49A  2    0.469024    0.319920    0.687064    11.00000   -1.50000
H49B  2    0.408202    0.360637    0.662440    11.00000   -1.50000
H49C  2    0.469774    0.403808    0.643623    11.00000   -1.50000
AFIX   0
C50   1    0.677355    0.626785    0.638604    11.00000    0.05064    0.03440 =
         0.06756   -0.01331    0.01512   -0.01272
AFIX  43
H50   2    0.702162    0.644690    0.611949    11.00000   -1.20000
AFIX   0
C51   1    0.617711    0.634046    0.632572    11.00000    0.05503    0.02442 =
         0.04402   -0.00456   -0.00654    0.00231
AFIX  43
H51   2    0.601078    0.657429    0.601591    11.00000   -1.20000
AFIX   0
C52   1    0.581608    0.608439    0.670075    11.00000    0.03728    0.03801 =
         0.04958   -0.01416    0.00098    0.00743
AFIX  43
H52   2    0.540024    0.613315    0.664870    11.00000   -1.20000
AFIX   0
C53   1    0.604085    0.575810    0.715127    11.00000    0.07041    0.03729 =
         0.04114   -0.01199    0.01225   -0.00182
AFIX  43
H53   2    0.578387    0.558704    0.741287    11.00000   -1.20000
AFIX   0
C54   1    0.664720    0.567753    0.722519    11.00000    0.10112    0.03170 =
         0.04984   -0.01169   -0.03917    0.00702
AFIX  43
H54   2    0.680926    0.545059    0.753778    11.00000   -1.20000
AFIX   0
C55   1    0.701774    0.593237    0.683690    11.00000    0.03461    0.03851 =
         0.11345   -0.02704   -0.02257    0.00203
AFIX  43
H55   2    0.743415    0.587587    0.688189    11.00000   -1.20000
AFIX   0
C56   1    0.921680   -0.119948    0.637525    11.00000    0.03116    0.03126 =
         0.04752    0.01035    0.00170    0.00688
AFIX  43
H56   2    0.963562   -0.117855    0.636624    11.00000   -1.20000
AFIX   0
C57   1    0.888741   -0.137847    0.594135    11.00000    0.06183    0.02355 =
         0.03822    0.00537    0.00848    0.01120
AFIX  43
H57   2    0.907811   -0.148400    0.563384    11.00000   -1.20000
AFIX   0
C58   1    0.827384   -0.140343    0.595711    11.00000    0.06348    0.03249 =
         0.04647    0.00725   -0.02062   -0.00400
AFIX  43
H58   2    0.804273   -0.152238    0.566023    11.00000   -1.20000
AFIX   0
C59   1    0.800419   -0.125425    0.640676    11.00000    0.03024    0.05121 =
         0.06526    0.01568   -0.00742   -0.00226
AFIX  43
H59   2    0.758551   -0.126994    0.641880    11.00000   -1.20000
AFIX   0
C60   1    0.833550   -0.108309    0.683756    11.00000    0.03580    0.05239 =
         0.04145    0.01060    0.00567    0.00764
AFIX  43
H60   2    0.814683   -0.098679    0.714672    11.00000   -1.20000
AFIX   0
C61   1    0.894138   -0.105165    0.681967    11.00000    0.03615    0.03836 =
         0.03642    0.00771   -0.00606    0.00528
AFIX  43
H61   2    0.917067   -0.092676    0.711695    11.00000   -1.20000
AFIX   0

C62   1    0.749377    0.676038    0.397774    11.00000    0.03020    0.04463 =
         0.08231    0.01876   -0.00720   -0.00646
AFIX  43
H62   2    0.746116    0.611634    0.413683    11.00000   -1.20000
AFIX   0
C63   1    0.749802    0.682099    0.346279    11.00000    0.04479    0.04404 =
         0.07244   -0.01124   -0.01621    0.00011
AFIX  43
H63   2    0.746236    0.621943    0.326645    11.00000   -1.20000
AFIX   0
C64   1    0.755382    0.775152    0.323375    11.00000    0.04592    0.06041 =
         0.05038    0.00179   -0.00958   -0.00094
AFIX  43
H64   2    0.756215    0.779472    0.287915    11.00000   -1.20000
AFIX   0
C65   1    0.759711    0.861099    0.351710    11.00000    0.04134    0.04428 =
         0.06623    0.01236   -0.00340   -0.00361
AFIX  43
H65   2    0.763039    0.925489    0.335800    11.00000   -1.20000
AFIX   0
C66   1    0.759329    0.855936    0.402957    11.00000    0.03497    0.04240 =
         0.06719   -0.01165   -0.00203   -0.00053
AFIX  43
H66   2    0.762975    0.916427    0.422331    11.00000   -1.20000
AFIX   0
C67   1    0.753702    0.763746    0.426182    11.00000    0.03704    0.07117 =
         0.04536    0.00278    0.00284   -0.00694
AFIX  43
H67   2    0.752774    0.760072    0.461655    11.00000   -1.20000
AFIX   0

SI1   5    0.852907    0.170906    0.457382    11.00000    0.02419    0.02270 =
         0.01655   -0.00309    0.00186    0.00034
SI2   5    0.869815    0.411325    0.459389    11.00000    0.03450    0.02368 =
         0.01785    0.00287   -0.00325   -0.00407
SI3   5    0.882772    0.308409    0.741988    11.00000    0.02336    0.03062 =
         0.01519   -0.00111   -0.00229   -0.00154
SI4   5    0.900557    0.518029    0.684132    11.00000    0.03367    0.02275 =
         0.02357   -0.00546   -0.00328   -0.00374
SI5   5    0.611251    0.372429    0.474385    11.00000    0.02106    0.02190 =
         0.01810    0.00456   -0.00158    0.00044
SI6   5    0.602694    0.131552    0.459832    11.00000    0.02480    0.02375 =
         0.01512   -0.00035   -0.00126   -0.00263
SI7   5    0.638098    0.153958    0.746612    11.00000    0.02686    0.02687 =
         0.01406    0.00260   -0.00030   -0.00437
SI8   5    0.616272   -0.039651    0.675673    11.00000    0.02432    0.02011 =
         0.02103    0.00442   -0.00104   -0.00112
GE1   3    0.765303    0.350148    0.592719    11.00000    0.01571    0.01923 =
         0.01678    0.00099    0.00000    0.00064
GE2   3    0.727946    0.164447    0.587781    11.00000    0.01572    0.01975 =
         0.01633   -0.00010   -0.00100    0.00027
K1    4    0.638158    0.390811    0.634735    11.00000    0.02506    0.01922 =
         0.02203   -0.00215    0.00117    0.00185
C2    1    0.854657    0.322957    0.590227    11.00000    0.01710    0.01359 =
         0.01668    0.00196   -0.00144   -0.00142
K2    4    0.859228    0.102565    0.615691    11.00000    0.02421    0.01970 =
         0.02421    0.00129   -0.00198    0.00290
C3    1    0.882156    0.290946    0.545870    11.00000    0.02054    0.01551 =
         0.01477    0.00047   -0.00032   -0.00067
C4    1    0.941453    0.258299    0.547306    11.00000    0.02081    0.02056 =
         0.01821   -0.00147    0.00176    0.00179
AFIX  43
H4    2    0.958251    0.235063    0.517223    11.00000   -1.20000
AFIX   0
C5    1    0.976369    0.258758    0.591059    11.00000    0.01745    0.01922 =
         0.02187    0.00102    0.00050    0.00027
C6    1    0.950381    0.297780    0.633723    11.00000    0.01918    0.02311 =
         0.01770    0.00083   -0.00344   -0.00031
AFIX  43
H6    2    0.973420    0.301126    0.663985    11.00000   -1.20000
AFIX   0
C7    1    0.892114    0.332062    0.633892    11.00000    0.01801    0.01650 =
         0.01594   -0.00043    0.00059   -0.00304
C8    1    0.849655    0.291555    0.495161    11.00000    0.02061    0.02238 =
         0.01507   -0.00018   -0.00137   -0.00078
AFIX  13
H8    2    0.807025    0.300097    0.502929    11.00000   -1.20000
AFIX   0
C9    1    0.871716    0.382223    0.681901    11.00000    0.01776    0.02375 =
         0.01358   -0.00350   -0.00100   -0.00086
AFIX  13
H9    2    0.827923    0.389091    0.677225    11.00000   -1.20000
AFIX   0
C10   1    0.857593    0.054216    0.497406    11.00000    0.03877    0.02309 =
         0.02451   -0.00315    0.00024    0.00074
AFIX 137
H10A  2    0.823834    0.052322    0.519476    11.00000   -1.50000
H10B  2    0.894371    0.055638    0.517685    11.00000   -1.50000
H10C  2    0.857031   -0.006494    0.476044    11.00000   -1.50000
AFIX   0
C11   1    0.782066    0.161512    0.420086    11.00000    0.03120    0.03298 =
         0.02151   -0.00502   -0.00203   -0.00509
AFIX 137
H11A  2    0.782959    0.101031    0.398613    11.00000   -1.50000
H11B  2    0.776992    0.222524    0.399253    11.00000   -1.50000
H11C  2    0.749060    0.156050    0.442816    11.00000   -1.50000
AFIX   0
C12   1    0.917064    0.164010    0.414733    11.00000    0.03400    0.03430 =
         0.02465   -0.00618    0.00678    0.00127
AFIX 137
H12A  2    0.953915    0.159333    0.434789    11.00000   -1.50000
H12B  2    0.917821    0.225371    0.393863    11.00000   -1.50000
H12C  2    0.912973    0.103722    0.393267    11.00000   -1.50000
AFIX   0
C13   1    0.837919    0.413415    0.393642    11.00000    0.03508    0.03031 =
         0.02055    0.00693   -0.00059   -0.00289
AFIX 137
H13A  2    0.848353    0.477711    0.377488    11.00000   -1.50000
H13B  2    0.794832    0.407325    0.394435    11.00000   -1.50000
H13C  2    0.853941    0.356298    0.374719    11.00000   -1.50000
AFIX   0
C14   1    0.951439    0.425368    0.454885    11.00000    0.04024    0.04465 =
         0.04217    0.01631   -0.01109   -0.02003
AFIX 137
H14A  2    0.960427    0.490840    0.439209    11.00000   -1.50000
H14B  2    0.966883    0.369806    0.434567    11.00000   -1.50000
H14C  2    0.969890    0.422837    0.488513    11.00000   -1.50000
AFIX   0
C15   1    0.839519    0.523859    0.492572    11.00000    0.09385    0.02251 =
         0.02848    0.00175    0.00243    0.00181
AFIX 137
H15A  2    0.858622    0.529552    0.525856    11.00000   -1.50000
H15B  2    0.796839    0.515426    0.496000    11.00000   -1.50000
H15C  2    0.847169    0.585756    0.473306    11.00000   -1.50000
AFIX   0
C16   1    0.883757    0.166303    0.733943    11.00000    0.03122    0.03226 =
         0.02266    0.00587   -0.00406    0.00227
AFIX 137
H16A  2    0.890795    0.133747    0.766587    11.00000   -1.50000
H16B  2    0.915335    0.147383    0.711454    11.00000   -1.50000
H16C  2    0.845656    0.143607    0.719590    11.00000   -1.50000
AFIX   0
C17   1    0.821093    0.341838    0.783765    11.00000    0.03446    0.04365 =
         0.02324   -0.00138    0.00527   -0.00156
AFIX 137
H17A  2    0.821919    0.296210    0.812809    11.00000   -1.50000
H17B  2    0.783298    0.334382    0.765289    11.00000   -1.50000
H17C  2    0.825682    0.412472    0.795128    11.00000   -1.50000
AFIX   0
C18   1    0.954511    0.335927    0.776053    11.00000    0.03162    0.04539 =
         0.02123   -0.00088   -0.00668   -0.00161
AFIX 137
H18A  2    0.956315    0.408354    0.784894    11.00000   -1.50000
H18B  2    0.987352    0.319118    0.754476    11.00000   -1.50000
H18C  2    0.957395    0.294706    0.806609    11.00000   -1.50000
AFIX   0
C19   1    0.873361    0.585910    0.740610    11.00000    0.04862    0.03738 =
         0.03416   -0.01567   -0.00253    0.00226
AFIX 137
H19A  2    0.883833    0.658232    0.738728    11.00000   -1.50000
H19B  2    0.891680    0.555994    0.770886    11.00000   -1.50000
H19C  2    0.830339    0.579024    0.741772    11.00000   -1.50000
AFIX   0
C20   1    0.983066    0.528637    0.685840    11.00000    0.04069    0.03672 =
         0.05130   -0.00431    0.00300   -0.01546
AFIX 137
H20A  2    0.998840    0.493671    0.656725    11.00000   -1.50000
H20B  2    0.999110    0.497125    0.716597    11.00000   -1.50000
H20C  2    0.994416    0.600666    0.685093    11.00000   -1.50000
AFIX   0
C21   1    0.872858    0.586658    0.627447    11.00000    0.08702    0.02027 =
         0.04142    0.00279   -0.01746   -0.01306
AFIX 137
H21A  2    0.874573    0.660266    0.633489    11.00000   -1.50000
H21B  2    0.831912    0.566474    0.619804    11.00000   -1.50000
H21C  2    0.897455    0.569491    0.599103    11.00000   -1.50000
AFIX   0
C22   1    1.039956    0.218303    0.593871    11.00000    0.01842    0.02701 =
         0.02853   -0.00052   -0.00042    0.00426
C23   1    1.040461    0.115823    0.621045    11.00000    0.02988    0.03595 =
         0.07644    0.01624   -0.00115    0.00903
AFIX 137
H23A  2    1.024572    0.124497    0.654484    11.00000   -1.50000
H23B  2    1.081084    0.090348    0.624106    11.00000   -1.50000
H23C  2    1.016050    0.066913    0.601970    11.00000   -1.50000
AFIX   0
C24   1    1.065053    0.203343    0.541816    11.00000    0.02218    0.07018 =
         0.03919   -0.01125    0.00146    0.01285
AFIX 137
H24A  2    1.042062    0.151167    0.523647    11.00000   -1.50000
H24B  2    1.106368    0.181555    0.545201    11.00000   -1.50000
H24C  2    1.062792    0.267732    0.523284    11.00000   -1.50000
AFIX   0
C25   1    1.081068    0.291756    0.622730    11.00000    0.01826    0.04635 =
         0.04990   -0.01058   -0.00310    0.00407
AFIX 137
H25A  2    1.079554    0.358914    0.606709    11.00000   -1.50000
H25B  2    1.121601    0.265646    0.622606    11.00000   -1.50000
H25C  2    1.068344    0.297693    0.657336    11.00000   -1.50000
AFIX   0
C26   1    0.638517    0.184266    0.593787    11.00000    0.01892    0.01313 =
         0.01637   -0.00063   -0.00289   -0.00254
C27   1    0.602295    0.224546    0.554330    11.00000    0.01905    0.01234 =
         0.01596   -0.00082   -0.00040   -0.00091
C28   1    0.542754    0.247694    0.562072    11.00000    0.01919    0.01803 =
         0.01597    0.00134   -0.00229    0.00051
AFIX  43
H28   2    0.519889    0.276220    0.535169    11.00000   -1.20000
AFIX   0
C29   1    0.515744    0.230718    0.607389    11.00000    0.01793    0.01650 =
         0.02106   -0.00058    0.00044    0.00026
C30   1    0.550418    0.184497    0.645032    11.00000    0.02174    0.01920 =
         0.01578    0.00024    0.00257   -0.00227
AFIX  43
H30   2    0.533007    0.170033    0.676142    11.00000   -1.20000
AFIX   0
C31   1    0.609135    0.158775    0.639019    11.00000    0.02017    0.01566 =
         0.01590   -0.00112   -0.00127   -0.00240
C32   1    0.625192    0.242148    0.502046    11.00000    0.01780    0.01942 =
         0.01568    0.00117   -0.00167   -0.00088
AFIX  13
H32   2    0.669134    0.236887    0.505997    11.00000   -1.20000
AFIX   0
C33   1    0.639625    0.098499    0.681493    11.00000    0.01700    0.02069 =
         0.01842    0.00368   -0.00029   -0.00042
AFIX  13
H33   2    0.682355    0.098513    0.673104    11.00000   -1.20000
AFIX   0
C34   1    0.614941    0.473871    0.523615    11.00000    0.03332    0.02203 =
         0.02829    0.00303   -0.00413    0.00378
AFIX 137
H34A  2    0.652705    0.469087    0.542361    11.00000   -1.50000
H34B  2    0.582415    0.464645    0.546552    11.00000   -1.50000
H34C  2    0.611633    0.540994    0.507707    11.00000   -1.50000
AFIX   0
C35   1    0.670797    0.402345    0.429825    11.00000    0.03354    0.03157 =
         0.02659    0.00620    0.00312   -0.00533
AFIX 137
H35A  2    0.663064    0.468897    0.414337    11.00000   -1.50000
H35B  2    0.671536    0.349844    0.403772    11.00000   -1.50000
H35C  2    0.709035    0.403993    0.447983    11.00000   -1.50000
AFIX   0
C36   1    0.537568    0.386031    0.440342    11.00000    0.02937    0.03058 =
         0.02522    0.00753   -0.00487    0.00188
AFIX 137
H36A  2    0.535245    0.452932    0.424111    11.00000   -1.50000
H36B  2    0.505830    0.379772    0.464276    11.00000   -1.50000
H36C  2    0.533316    0.332462    0.414938    11.00000   -1.50000
AFIX   0
C37   1    0.620466    0.153137    0.392377    11.00000    0.03100    0.03320 =
         0.01864   -0.00143   -0.00199   -0.00370
AFIX 137
H37A  2    0.662894    0.165879    0.389749    11.00000   -1.50000
H37B  2    0.598281    0.212159    0.379499    11.00000   -1.50000
H37C  2    0.609484    0.092622    0.372726    11.00000   -1.50000
AFIX   0
C38   1    0.521208    0.108347    0.460291    11.00000    0.02959    0.03460 =
         0.03111   -0.00350   -0.00201   -0.00990
AFIX 137
H38A  2    0.511395    0.048647    0.439638    11.00000   -1.50000
H38B  2    0.500284    0.168123    0.446757    11.00000   -1.50000
H38C  2    0.509262    0.096117    0.494719    11.00000   -1.50000
AFIX   0
C39   1    0.642410    0.014005    0.481268    11.00000    0.04452    0.02460 =
         0.02246   -0.00265   -0.00252    0.00004
AFIX 137
H39A  2    0.622651   -0.014814    0.510162    11.00000   -1.50000
H39B  2    0.683319    0.031156    0.490859    11.00000   -1.50000
H39C  2    0.642106   -0.036025    0.454036    11.00000   -1.50000
AFIX   0
C40   1    0.630832    0.296358    0.747567    11.00000    0.04252    0.03066 =
         0.01692   -0.00353    0.00441   -0.00331
AFIX 137
H40A  2    0.626867    0.319592    0.782157    11.00000   -1.50000
H40B  2    0.595784    0.316661    0.727587    11.00000   -1.50000
H40C  2    0.666048    0.327194    0.733456    11.00000   -1.50000
AFIX   0
C41   1    0.708478    0.118953    0.780714    11.00000    0.03707    0.04325 =
         0.02435    0.00413   -0.00905   -0.00678
AFIX 137
H41A  2    0.742059    0.136229    0.760047    11.00000   -1.50000
H41B  2    0.708730    0.045620    0.787632    11.00000   -1.50000
H41C  2    0.711542    0.156657    0.812342    11.00000   -1.50000
AFIX   0
C42   1    0.574906    0.108428    0.784300    11.00000    0.04000    0.03968 =
         0.02138    0.00199    0.00737   -0.00822
H42B  2    0.574306    0.035379    0.787592    11.00000   -1.50000
H42C  2    0.538502    0.132828    0.771496    11.00000   -1.50000
HKLF 4


REM  20230805_DU010_GeCH2Ge6e_0m_a.res in P2(1)/c
REM wR2 = 0.0959, GooF = S = 1.027, Restrained GooF = 1.027 for all data
REM R1 = 0.0406 for 13834 Fo > 4sig(Fo) and 0.0655 for all 18229 data
REM 750 parameters refined using 0 restraints

END

WGHT      0.0350      4.7473

REM Highest difference peak  0.583,  deepest hole -0.530,  1-sigma level  0.085
Q1    1   0.7688  0.3435  0.5444  11.00000  0.05    0.58
Q2    1   0.7280  0.1601  0.6385  11.00000  0.05    0.54
Q3    1   0.7266  0.1694  0.5390  11.00000  0.05    0.47
Q4    1   0.6434  0.1212  0.7077  11.00000  0.05    0.44
Q5    1   0.8804  0.5637  0.7108  11.00000  0.05    0.44
Q6    1   0.6108  0.1359  0.4209  11.00000  0.05    0.43
Q7    1   0.6292  0.3956  0.5868  11.00000  0.05    0.42
Q8    1   0.8534  0.3415  0.4735  11.00000  0.05    0.41
Q9    1   0.7296  0.5330  0.5891  11.00000  0.05    0.41
Q10   1   0.8595  0.1011  0.5684  11.00000  0.05    0.40
Q11   1   0.6312 -0.1006  0.6996  11.00000  0.05    0.40
Q12   1   0.8690  0.3467  0.7051  11.00000  0.05    0.40
Q13   1   0.7665  0.3428  0.6417  11.00000  0.05    0.40
Q14   1   0.6008  0.3409  0.7432  11.00000  0.05    0.39
Q15   1   0.8786  0.5426  0.5003  11.00000  0.05    0.38
Q16   1   0.6402  0.4014  0.4440  11.00000  0.05    0.37
Q17   1   0.6235  0.1678  0.6188  11.00000  0.05    0.37
Q18   1   0.6272  0.1378  0.6580  11.00000  0.05    0.36
Q19   1   0.8647  0.2840  0.5213  11.00000  0.05    0.36
Q20   1   0.8601  0.1134  0.4730  11.00000  0.05    0.35
Q21   1   0.4370  0.2146  0.6275  11.00000  0.05    0.35
Q22   1   0.5984  0.5978  0.6937  11.00000  0.05    0.35
Q23   1   0.7675  0.0959  0.5812  11.00000  0.05    0.34
Q24   1   0.8470  0.2313  0.4709  11.00000  0.05    0.34
Q25   1   0.6134  0.4345  0.4982  11.00000  0.05    0.34
Q26   1   0.8925  0.5208  0.7284  11.00000  0.05    0.34
Q27   1   0.8722  0.3342  0.6094  11.00000  0.05    0.34
Q28   1   0.8150  0.1590  0.4308  11.00000  0.05    0.33
Q29   1   0.6176  0.1832  0.5663  11.00000  0.05    0.33
Q30   1   0.8823  0.2274  0.7384  11.00000  0.05    0.33
Q31   1   0.6668  0.1718  0.5881  11.00000  0.05    0.33
Q32   1   0.8738  0.5858  0.7809  11.00000  0.05    0.33
Q33   1   0.8192 -0.1402  0.6608  11.00000  0.05    0.33
Q34   1   0.6369  0.2219  0.7432  11.00000  0.05    0.32
Q35   1   0.6372 -0.0683  0.6379  11.00000  0.05    0.32
Q36   1   0.9016 -0.1229  0.6153  11.00000  0.05    0.31
Q37   1   0.8421  0.3794  0.7624  11.00000  0.05    0.31
Q38   1   0.8907  0.3210  0.4548  11.00000  0.05    0.31
Q39   1   0.7384  0.3996  0.5648  11.00000  0.05    0.31
Q40   1   0.5961  0.1039  0.7571  11.00000  0.05    0.31
Q41   1   0.8633  0.4826  0.4805  11.00000  0.05    0.31
Q42   1   0.8614  0.1659  0.4066  11.00000  0.05    0.30
Q43   1   0.7178  0.3015  0.4014  11.00000  0.05    0.30
Q44   1   0.6398  0.3938  0.6851  11.00000  0.05    0.30
Q45   1   0.8538  0.3381  0.7732  11.00000  0.05    0.30
Q46   1   0.8881  0.1577  0.6454  11.00000  0.05    0.30
Q47   1   0.6113  0.2963  0.4759  11.00000  0.05    0.30
Q48   1   0.8637  0.3957  0.4092  11.00000  0.05    0.30
;
_shelx_res_checksum              4838
_olex2_submission_special_instructions 'No special instructions were received'


_exptl_crystal_recrystallization_method 
'Re-crystallisation from solvent: benzene'
_chemical_properties_physical    
Air-sensitive,Moisture-sensitive,Oxygen-sensitive
####################################################################### 
# 
# This file contains crystal structure data downloaded from the 
# Cambridge Structural Database (CSD) hosted by the Cambridge 
# Crystallographic Data Centre (CCDC).
# 
# Full information about CCDC data access policies and citation 
# guidelines are available at http://www.ccdc.cam.ac.uk/access/V1 
# 
# Audit and citation data items may have been added by the CCDC. 
# Please retain this information to preserve the provenance of 
# this file and to allow appropriate attribution of the data. 
# 
#######################################################################

data_Tbb2Ge3CH2_dmap
_database_code_depnum_ccdc_archive 'CCDC 2485174'
loop_
_audit_author_name
_audit_author_address
'Yoshiyuki Mizuhata'
;Kyoto University
Japan
;
_audit_update_record             
;
2025-09-04 deposited with the CCDC.	2025-10-20 downloaded from the CCDC.
;
# start Validation Reply Form
_vrf_PLAT230_Tbb2Ge3CH2_dmap     
;
PROBLEM: Hirshfeld Test Diff for    Ge1      --Ge2      .        7.2 s.u.
RESPONSE: All non-H atoms were refined anisotropically, and the difference map shows no unresolved disorder or alternative positions. Applying RIGU/DELU restraints yielded only marginal changes and did not affect the conclusions; we therefore retain the unrestrained model.
;
_vrf_PLAT230_Tbb2Ge3CH2_dmap_2   
;
PROBLEM: Hirshfeld Test Diff for    Ge2      --Ge3      .        8.6 s.u.
RESPONSE: All non-H atoms were refined anisotropically, and the difference map shows no unresolved disorder or alternative positions. Applying RIGU/DELU restraints yielded only marginal changes and did not affect the conclusions; we therefore retain the unrestrained model.
;
# Added during the CSD deposition process: Thursday 04 September 2025 09:10 AM
# end Validation Reply Form

_audit_creation_date             2025-09-04
_audit_creation_method           
;
Olex2 1.5
(compiled 2025.07.13 svn.rb7424aed for OlexSys, GUI svn.r7314)
;
_shelx_SHELXL_version_number     2019/3
_chemical_name_common            ?
_chemical_name_systematic        ?
_chemical_formula_moiety         'C56 H110 Ge3 N2 Si8, C6 H6'
_chemical_formula_sum            'C62 H116 Ge3 N2 Si8'
_chemical_formula_weight         1332.05
_chemical_melting_point          ?
loop_
_atom_type_symbol
_atom_type_description
_atom_type_scat_dispersion_real
_atom_type_scat_dispersion_imag
_atom_type_scat_source
C C 0.0033 0.0016 'International Tables Vol C Tables 4.2.6.8 and 6.1.1.4'
H H 0.0000 0.0000 'International Tables Vol C Tables 4.2.6.8 and 6.1.1.4'
Ge Ge 0.1547 1.8001 'International Tables Vol C Tables 4.2.6.8 and 6.1.1.4'
N N 0.0061 0.0033 'International Tables Vol C Tables 4.2.6.8 and 6.1.1.4'
Si Si 0.0817 0.0704 'International Tables Vol C Tables 4.2.6.8 and 6.1.1.4'

_shelx_space_group_comment       
;
The symmetry employed for this shelxl refinement is uniquely defined
by the following loop, which should always be used as a source of
symmetry information in preference to the above space-group names.
They are only intended as comments.
;
_space_group_crystal_system      triclinic
_space_group_IT_number           2
_space_group_name_H-M_alt        'P -1'
_space_group_name_Hall           '-P 1'
loop_
_space_group_symop_operation_xyz
'x, y, z'
'-x, -y, -z'

_cell_length_a                   12.6987(5)
_cell_length_b                   16.2715(6)
_cell_length_c                   19.6919(7)
_cell_angle_alpha                93.6150(10)
_cell_angle_beta                 97.1890(10)
_cell_angle_gamma                109.0370(10)
_cell_volume                     3792.6(2)
_cell_formula_units_Z            2
_cell_measurement_reflns_used    9170
_cell_measurement_temperature    90(2)
_cell_measurement_theta_max      27.390
_cell_measurement_theta_min      2.498
_shelx_estimated_absorpt_T_max   0.945
_shelx_estimated_absorpt_T_min   0.786
_exptl_absorpt_coefficient_mu    1.342
_exptl_absorpt_correction_T_max  0.7456
_exptl_absorpt_correction_T_min  0.6679
_exptl_absorpt_correction_type   multi-scan
_exptl_absorpt_process_details   
;
SADABS-2016/2 (Bruker,2016/2) was used for absorption correction.
wR2(int) was 0.0774 before and 0.0587 after correction.
The Ratio of minimum to maximum transmission is 0.8958.
The \l/2 correction factor is Not present.
;
_exptl_absorpt_special_details   ?
_exptl_crystal_colour            yellow
_exptl_crystal_colour_primary    yellow
_exptl_crystal_density_diffrn    1.166
_exptl_crystal_density_meas      ?
_exptl_crystal_density_method    ?
_exptl_crystal_description       block
_exptl_crystal_F_000             1420
_exptl_crystal_size_max          0.189
_exptl_crystal_size_mid          0.165
_exptl_crystal_size_min          0.043
_exptl_transmission_factor_max   ?
_exptl_transmission_factor_min   ?
_diffrn_reflns_av_R_equivalents  0.0420
_diffrn_reflns_av_unetI/netI     0.0265
_diffrn_reflns_Laue_measured_fraction_full 0.999
_diffrn_reflns_Laue_measured_fraction_max 0.997
_diffrn_reflns_limit_h_max       16
_diffrn_reflns_limit_h_min       -16
_diffrn_reflns_limit_k_max       21
_diffrn_reflns_limit_k_min       -21
_diffrn_reflns_limit_l_max       25
_diffrn_reflns_limit_l_min       -25
_diffrn_reflns_number            118938
_diffrn_reflns_point_group_measured_fraction_full 0.999
_diffrn_reflns_point_group_measured_fraction_max 0.997
_diffrn_reflns_theta_full        25.242
_diffrn_reflns_theta_max         27.485
_diffrn_reflns_theta_min         2.008
_diffrn_ambient_temperature      90(2)
_diffrn_detector_area_resol_mean ?
_diffrn_measured_fraction_theta_full 0.999
_diffrn_measured_fraction_theta_max 0.997
_diffrn_measurement_device_type  'Bruker D8 goniometer'
_diffrn_measurement_method       '\f and \w scans'
_diffrn_radiation_type           MoK\a
_diffrn_radiation_wavelength     0.71073
_diffrn_source                   ?
_diffrn_source_current           1.4
_diffrn_source_power             0.07
_diffrn_source_voltage           50.0
_reflns_Friedel_coverage         0.000
_reflns_Friedel_fraction_full    .
_reflns_Friedel_fraction_max     .
_reflns_number_gt                14901
_reflns_number_total             17355
_reflns_special_details          
;
 Reflections were merged by SHELXL according to the crystal
 class for the calculation of statistics and refinement.
 
 _reflns_Friedel_fraction is defined as the number of unique
 Friedel pairs measured divided by the number that would be
 possible theoretically, ignoring centric projections and
 systematic absences.
;
_reflns_threshold_expression     'I > 2\s(I)'
_computing_cell_refinement       'SAINT V8.40A (Bruker Nano, Inc., 2019)'
_computing_data_collection       'Bruker Instrument Service vV6.2.12'
_computing_data_reduction        'SAINT V8.40A (Bruker Nano, Inc., 2019)'
_computing_molecular_graphics    'Yadokari-XG 2009 (Wakita Nemoto et al., 2009)'
_computing_publication_material  'Olex2 1.5 (Dolomanov et al., 2009)'
_computing_structure_refinement  'SHELXL 2019/3 (Sheldrick, 2015)'
_computing_structure_solution    'SHELXT 2018/2 (Sheldrick, 2018)'
_refine_diff_density_max         0.685
_refine_diff_density_min         -0.423
_refine_diff_density_rms         0.064
_refine_ls_extinction_coef       .
_refine_ls_extinction_method     none
_refine_ls_goodness_of_fit_ref   1.046
_refine_ls_hydrogen_treatment    constr
_refine_ls_matrix_type           full
_refine_ls_number_parameters     696
_refine_ls_number_reflns         17355
_refine_ls_number_restraints     0
_refine_ls_R_factor_all          0.0399
_refine_ls_R_factor_gt           0.0306
_refine_ls_restrained_S_all      1.046
_refine_ls_shift/su_max          0.002
_refine_ls_shift/su_mean         0.000
_refine_ls_structure_factor_coef Fsqd
_refine_ls_weighting_details     
'w=1/[\s^2^(Fo^2^)+(0.0379P)^2^+2.9687P] where P=(Fo^2^+2Fc^2^)/3'
_refine_ls_weighting_scheme      calc
_refine_ls_wR_factor_gt          0.0764
_refine_ls_wR_factor_ref         0.0818
_refine_special_details          ?
_olex2_refinement_description    
;
1. Fixed Uiso
 At 1.2 times of:
  All C(H) groups, All C(H,H) groups
 At 1.5 times of:
  All C(H,H,H) groups
2.a Ternary CH refined with riding coordinates:
 C9(H9), C8(H8), C32(H32), C33(H33)
2.b Secondary CH2 refined with riding coordinates:
 C1(H1A,H1B)
2.c Aromatic/amide H refined with riding coordinates:
 C6(H6), C4(H4), C28(H28), C30(H30), C50(H50), C51(H51), C52(H52), C53(H53),
 C54(H54), C55(H55), C56(H56), C57(H57), C59(H59), C60(H60)
2.d Fitted hexagon refined as free rotating group:
 C50(C51,C52,C53,C54,C55)
2.e Idealised Me refined as rotating group:
 C11(H11A,H11B,H11C), C16(H16A,H16B,H16C), C21(H21A,H21B,H21C), C17(H17A,H17B,
 H17C), C23(H23A,H23B,H23C), C12(H12A,H12B,H12C), C18(H18A,H18B,H18C), C13(H13A,
 H13B,H13C), C20(H20A,H20B,H20C), C10(H10A,H10B,H10C), C14(H14A,H14B,H14C),
 C25(H25A,H25B,H25C), C41(H41A,H41B,H41C), C19(H19A,H19B,H19C), C15(H15A,H15B,
 H15C), C43(H43A,H43B,H43C), C24(H24A,H24B,H24C), C44(H44A,H44B,H44C), C45(H45A,
 H45B,H45C), C39(H39A,H39B,H39C), C36(H36A,H36B,H36C), C37(H37A,H37B,H37C),
 C35(H35A,H35B,H35C), C40(H40A,H40B,H40C), C42(H42A,H42B,H42C), C49(H49A,H49B,
 H49C), C38(H38A,H38B,H38C), C34(H34A,H34B,H34C), C47(H47A,H47B,H47C), C48(H48A,
 H48B,H48C), C61(H61A,H61B,H61C), C62(H62A,H62B,H62C)
;
_atom_sites_solution_hydrogens   geom
_atom_sites_solution_primary     dual
_atom_sites_solution_secondary   difmap
loop_
_atom_site_label
_atom_site_type_symbol
_atom_site_fract_x
_atom_site_fract_y
_atom_site_fract_z
_atom_site_U_iso_or_equiv
_atom_site_adp_type
_atom_site_occupancy
_atom_site_site_symmetry_order
_atom_site_calc_flag
_atom_site_refinement_flags_posn
_atom_site_refinement_flags_adp
_atom_site_refinement_flags_occupancy
_atom_site_disorder_assembly
_atom_site_disorder_group
C1 C 0.23216(16) 0.37295(11) 0.25155(10) 0.0183(4) Uani 1 1 d . . . . .
H1A H 0.149090 0.356700 0.245884 0.022 Uiso 1 1 calc R U . . .
H1B H 0.263828 0.370941 0.299737 0.022 Uiso 1 1 calc R U . . .
C2 C 0.26097(15) 0.18300(11) 0.18981(9) 0.0173(3) Uani 1 1 d . . . . .
C3 C 0.35179(15) 0.15092(12) 0.19438(9) 0.0178(3) Uani 1 1 d . . . . .
C6 C 0.13350(16) 0.03429(12) 0.18893(10) 0.0200(4) Uani 1 1 d . . . . .
H6 H 0.058839 -0.005249 0.186632 0.024 Uiso 1 1 calc R U . . .
C11 C 0.64764(19) 0.28426(15) 0.10652(13) 0.0343(5) Uani 1 1 d . . . . .
H11A H 0.680868 0.272233 0.066335 0.051 Uiso 1 1 calc R U . . .
H11B H 0.706798 0.305929 0.146788 0.051 Uiso 1 1 calc R U . . .
H11C H 0.612196 0.328532 0.097524 0.051 Uiso 1 1 calc R U . . .
Si1 Si 0.53894(4) 0.18138(4) 0.12351(3) 0.02240(11) Uani 1 1 d . . . . .
Si2 Si 0.54876(5) 0.22893(4) 0.28930(3) 0.02392(12) Uani 1 1 d . . . . .
Si3 Si -0.04329(4) 0.11925(3) 0.09843(3) 0.02073(11) Uani 1 1 d . . . . .
Si4 Si -0.00950(5) 0.13959(4) 0.26895(3) 0.02355(11) Uani 1 1 d . . . . .
Si5 Si 0.55667(5) 0.71695(4) 0.14348(3) 0.02280(11) Uani 1 1 d . . . . .
Si6 Si 0.69038(5) 0.63174(4) 0.25191(3) 0.02748(12) Uani 1 1 d . . . . .
Si7 Si 0.10043(5) 0.58310(4) 0.36425(3) 0.02624(12) Uani 1 1 d . . . . .
Si8 Si 0.27427(5) 0.49387(4) 0.43234(3) 0.02303(11) Uani 1 1 d . . . . .
Ge1 Ge 0.28624(2) 0.30814(2) 0.18188(2) 0.01628(5) Uani 1 1 d . . . . .
Ge2 Ge 0.38429(2) 0.41928(2) 0.12090(2) 0.02119(5) Uani 1 1 d . . . . .
Ge3 Ge 0.30838(2) 0.48382(2) 0.21341(2) 0.01519(5) Uani 1 1 d . . . . .
N1 N 0.16774(13) 0.51046(10) 0.17158(8) 0.0190(3) Uani 1 1 d . . . . .
N2 N -0.09760(13) 0.55960(10) 0.05378(8) 0.0204(3) Uani 1 1 d . . . . .
C4 C 0.33058(16) 0.06138(12) 0.19636(10) 0.0196(4) Uani 1 1 d . . . . .
H4 H 0.392360 0.040318 0.200062 0.024 Uiso 1 1 calc R U . . .
C5 C 0.22218(16) 0.00191(12) 0.19312(10) 0.0187(4) Uani 1 1 d . . . . .
C7 C 0.15110(15) 0.12401(12) 0.18800(9) 0.0181(4) Uani 1 1 d . . . . .
C9 C 0.04974(15) 0.15417(12) 0.18514(10) 0.0194(4) Uani 1 1 d . . . . .
H9 H 0.083260 0.219105 0.186116 0.023 Uiso 1 1 calc R U . . .
C8 C 0.47282(15) 0.20994(12) 0.19792(10) 0.0200(4) Uani 1 1 d . . . . .
H8 H 0.466225 0.268100 0.189269 0.024 Uiso 1 1 calc R U . . .
C16 C -0.11567(17) 0.20148(14) 0.08285(11) 0.0265(4) Uani 1 1 d . . . . .
H16A H -0.059607 0.258066 0.078407 0.040 Uiso 1 1 calc R U . . .
H16B H -0.154930 0.207654 0.121639 0.040 Uiso 1 1 calc R U . . .
H16C H -0.170322 0.181714 0.040355 0.040 Uiso 1 1 calc R U . . .
C22 C 0.20443(17) -0.09623(12) 0.19031(11) 0.0239(4) Uani 1 1 d . . . . .
C26 C 0.37906(15) 0.59288(11) 0.27830(9) 0.0161(3) Uani 1 1 d . . . . .
C21 C 0.11246(19) 0.16393(15) 0.33959(11) 0.0303(5) Uani 1 1 d . . . . .
H21A H 0.085616 0.162460 0.384186 0.045 Uiso 1 1 calc R U . . .
H21B H 0.166505 0.222106 0.337037 0.045 Uiso 1 1 calc R U . . .
H21C H 0.149326 0.120003 0.334635 0.045 Uiso 1 1 calc R U . . .
C27 C 0.48284(15) 0.65453(12) 0.26814(9) 0.0173(3) Uani 1 1 d . . . . .
C28 C 0.53040(16) 0.73160(12) 0.31351(10) 0.0202(4) Uani 1 1 d . . . . .
H28 H 0.599731 0.772612 0.306142 0.024 Uiso 1 1 calc R U . . .
C29 C 0.48115(16) 0.75084(12) 0.36860(10) 0.0205(4) Uani 1 1 d . . . . .
C17 C 0.04934(18) 0.12342(15) 0.03125(11) 0.0288(4) Uani 1 1 d . . . . .
H17A H 0.003710 0.111443 -0.014545 0.043 Uiso 1 1 calc R U . . .
H17B H 0.086083 0.079360 0.037188 0.043 Uiso 1 1 calc R U . . .
H17C H 0.106858 0.181645 0.035853 0.043 Uiso 1 1 calc R U . . .
C30 C 0.37975(16) 0.68954(12) 0.37812(10) 0.0205(4) Uani 1 1 d . . . . .
H30 H 0.343835 0.701495 0.415209 0.025 Uiso 1 1 calc R U . . .
C23 C 0.08338(17) -0.14993(13) 0.19761(12) 0.0280(4) Uani 1 1 d . . . . .
H23A H 0.064208 -0.127855 0.240151 0.042 Uiso 1 1 calc R U . . .
H23B H 0.076851 -0.211448 0.199257 0.042 Uiso 1 1 calc R U . . .
H23C H 0.031576 -0.144888 0.158086 0.042 Uiso 1 1 calc R U . . .
C31 C 0.32856(15) 0.61085(12) 0.33509(9) 0.0175(3) Uani 1 1 d . . . . .
C12 C 0.60509(19) 0.09510(14) 0.13707(13) 0.0327(5) Uani 1 1 d . . . . .
H12A H 0.548504 0.041779 0.147236 0.049 Uiso 1 1 calc R U . . .
H12B H 0.667193 0.116002 0.175780 0.049 Uiso 1 1 calc R U . . .
H12C H 0.634190 0.082390 0.095304 0.049 Uiso 1 1 calc R U . . .
C32 C 0.55083(15) 0.64093(12) 0.21294(10) 0.0196(4) Uani 1 1 d . . . . .
H32 H 0.506731 0.581384 0.188776 0.023 Uiso 1 1 calc R U . . .
C18 C -0.15233(17) 0.00805(13) 0.09055(12) 0.0291(4) Uani 1 1 d . . . . .
H18A H -0.191472 -0.007864 0.042987 0.044 Uiso 1 1 calc R U . . .
H18B H -0.206835 0.008363 0.121587 0.044 Uiso 1 1 calc R U . . .
H18C H -0.115855 -0.034668 0.102954 0.044 Uiso 1 1 calc R U . . .
C33 C 0.22558(15) 0.54594(12) 0.35618(10) 0.0187(4) Uani 1 1 d . . . . .
H33 H 0.197690 0.497699 0.317400 0.022 Uiso 1 1 calc R U . . .
C13 C 0.68485(18) 0.32164(15) 0.29721(13) 0.0361(5) Uani 1 1 d . . . . .
H13A H 0.670233 0.373441 0.281569 0.054 Uiso 1 1 calc R U . . .
H13B H 0.734608 0.305474 0.268770 0.054 Uiso 1 1 calc R U . . .
H13C H 0.721117 0.334629 0.345436 0.054 Uiso 1 1 calc R U . . .
C20 C -0.08576(19) 0.21908(16) 0.28113(12) 0.0333(5) Uani 1 1 d . . . . .
H20A H -0.114522 0.213312 0.325140 0.050 Uiso 1 1 calc R U . . .
H20B H -0.148869 0.206762 0.243461 0.050 Uiso 1 1 calc R U . . .
H20C H -0.033804 0.278769 0.281169 0.050 Uiso 1 1 calc R U . . .
C10 C 0.4272(2) 0.1397(2) 0.04612(13) 0.0449(6) Uani 1 1 d . . . . .
H10A H 0.382657 0.178707 0.041569 0.067 Uiso 1 1 calc R U . . .
H10B H 0.377886 0.080731 0.051362 0.067 Uiso 1 1 calc R U . . .
H10C H 0.462628 0.137801 0.004855 0.067 Uiso 1 1 calc R U . . .
C14 C 0.5769(2) 0.13102(16) 0.32037(12) 0.0384(5) Uani 1 1 d . . . . .
H14A H 0.616172 0.145604 0.367945 0.058 Uiso 1 1 calc R U . . .
H14B H 0.624070 0.112880 0.290990 0.058 Uiso 1 1 calc R U . . .
H14C H 0.505359 0.083140 0.318480 0.058 Uiso 1 1 calc R U . . .
C25 C 0.2304(2) -0.12562(14) 0.12039(13) 0.0370(5) Uani 1 1 d . . . . .
H25A H 0.220729 -0.188063 0.117601 0.056 Uiso 1 1 calc R U . . .
H25B H 0.308230 -0.092043 0.115822 0.056 Uiso 1 1 calc R U . . .
H25C H 0.178647 -0.115490 0.083193 0.056 Uiso 1 1 calc R U . . .
C41 C 0.1088(2) 0.68308(16) 0.32120(13) 0.0362(5) Uani 1 1 d . . . . .
H41A H 0.044461 0.701358 0.328680 0.054 Uiso 1 1 calc R U . . .
H41B H 0.107183 0.670441 0.271684 0.054 Uiso 1 1 calc R U . . .
H41C H 0.179099 0.730102 0.340550 0.054 Uiso 1 1 calc R U . . .
C19 C -0.1105(2) 0.02810(15) 0.27487(13) 0.0381(5) Uani 1 1 d . . . . .
H19A H -0.075487 -0.015827 0.264663 0.057 Uiso 1 1 calc R U . . .
H19B H -0.179052 0.016998 0.241552 0.057 Uiso 1 1 calc R U . . .
H19C H -0.129881 0.024689 0.321481 0.057 Uiso 1 1 calc R U . . .
C15 C 0.4576(2) 0.26013(18) 0.34596(12) 0.0389(6) Uani 1 1 d . . . . .
H15A H 0.387882 0.210642 0.344709 0.058 Uiso 1 1 calc R U . . .
H15B H 0.439378 0.310267 0.329646 0.058 Uiso 1 1 calc R U . . .
H15C H 0.497766 0.275874 0.393308 0.058 Uiso 1 1 calc R U . . .
C43 C 0.3126(2) 0.56449(16) 0.51638(11) 0.0394(6) Uani 1 1 d . . . . .
H43A H 0.350103 0.538230 0.550901 0.059 Uiso 1 1 calc R U . . .
H43B H 0.244106 0.569567 0.531529 0.059 Uiso 1 1 calc R U . . .
H43C H 0.363596 0.622727 0.510781 0.059 Uiso 1 1 calc R U . . .
C24 C 0.2846(2) -0.11319(15) 0.24841(14) 0.0365(5) Uani 1 1 d . . . . .
H24A H 0.269662 -0.092938 0.292979 0.055 Uiso 1 1 calc R U . . .
H24B H 0.362753 -0.081464 0.243227 0.055 Uiso 1 1 calc R U . . .
H24C H 0.272482 -0.176003 0.246152 0.055 Uiso 1 1 calc R U . . .
C44 C 0.40585(19) 0.47214(16) 0.41782(11) 0.0330(5) Uani 1 1 d . . . . .
H44A H 0.469979 0.526944 0.427299 0.050 Uiso 1 1 calc R U . . .
H44B H 0.397904 0.447859 0.369886 0.050 Uiso 1 1 calc R U . . .
H44C H 0.418684 0.430228 0.448657 0.050 Uiso 1 1 calc R U . . .
C45 C 0.1597(2) 0.38997(15) 0.44050(12) 0.0361(5) Uani 1 1 d . . . . .
H45A H 0.141096 0.351184 0.397376 0.054 Uiso 1 1 calc R U . . .
H45B H 0.092642 0.403095 0.450165 0.054 Uiso 1 1 calc R U . . .
H45C H 0.185176 0.361137 0.478250 0.054 Uiso 1 1 calc R U . . .
C39 C 0.7304(2) 0.55749(18) 0.19183(14) 0.0430(6) Uani 1 1 d . . . . .
H39A H 0.800995 0.550696 0.212451 0.064 Uiso 1 1 calc R U . . .
H39B H 0.740529 0.582622 0.148182 0.064 Uiso 1 1 calc R U . . .
H39C H 0.670602 0.500186 0.183341 0.064 Uiso 1 1 calc R U . . .
C46 C 0.54200(18) 0.83411(13) 0.41850(11) 0.0267(4) Uani 1 1 d . . . . .
C36 C 0.6499(3) 0.6992(2) 0.08233(16) 0.0640(10) Uani 1 1 d . . . . .
H36A H 0.623823 0.637295 0.064127 0.096 Uiso 1 1 calc R U . . .
H36B H 0.727437 0.716151 0.106430 0.096 Uiso 1 1 calc R U . . .
H36C H 0.647451 0.734875 0.044257 0.096 Uiso 1 1 calc R U . . .
C37 C 0.6746(2) 0.5824(2) 0.33461(13) 0.0442(6) Uani 1 1 d . . . . .
H37A H 0.613611 0.525689 0.326386 0.066 Uiso 1 1 calc R U . . .
H37B H 0.656639 0.621420 0.367723 0.066 Uiso 1 1 calc R U . . .
H37C H 0.745259 0.574054 0.353180 0.066 Uiso 1 1 calc R U . . .
C35 C 0.6060(2) 0.83506(15) 0.17607(13) 0.0443(6) Uani 1 1 d . . . . .
H35A H 0.609236 0.869878 0.137059 0.066 Uiso 1 1 calc R U . . .
H35B H 0.681287 0.851427 0.203351 0.066 Uiso 1 1 calc R U . . .
H35C H 0.553566 0.846130 0.204971 0.066 Uiso 1 1 calc R U . . .
C40 C 0.0801(3) 0.6093(2) 0.45385(16) 0.0604(9) Uani 1 1 d . . . . .
H40A H 0.144846 0.659089 0.476554 0.091 Uiso 1 1 calc R U . . .
H40B H 0.073641 0.558408 0.479268 0.091 Uiso 1 1 calc R U . . .
H40C H 0.011146 0.624107 0.452978 0.091 Uiso 1 1 calc R U . . .
C42 C -0.0269(2) 0.49136(19) 0.3219(2) 0.0722(12) Uani 1 1 d . . . . .
H42A H -0.094763 0.505344 0.328215 0.108 Uiso 1 1 calc R U . . .
H42B H -0.029280 0.437676 0.342534 0.108 Uiso 1 1 calc R U . . .
H42C H -0.023786 0.482785 0.272549 0.108 Uiso 1 1 calc R U . . .
C49 C 0.6473(2) 0.82345(18) 0.45876(14) 0.0489(7) Uani 1 1 d . . . . .
H49A H 0.697638 0.816398 0.426665 0.073 Uiso 1 1 calc R U . . .
H49B H 0.625051 0.771694 0.483624 0.073 Uiso 1 1 calc R U . . .
H49C H 0.686620 0.875457 0.491712 0.073 Uiso 1 1 calc R U . . .
C38 C 0.80773(19) 0.73958(19) 0.26975(16) 0.0486(7) Uani 1 1 d . . . . .
H38A H 0.876956 0.730777 0.290546 0.073 Uiso 1 1 calc R U . . .
H38B H 0.787836 0.778972 0.301505 0.073 Uiso 1 1 calc R U . . .
H38C H 0.819810 0.765412 0.226524 0.073 Uiso 1 1 calc R U . . .
C34 C 0.4124(2) 0.6905(2) 0.09496(15) 0.0540(8) Uani 1 1 d . . . . .
H34A H 0.365921 0.710630 0.123653 0.081 Uiso 1 1 calc R U . . .
H34B H 0.378653 0.627109 0.082704 0.081 Uiso 1 1 calc R U . . .
H34C H 0.416403 0.719845 0.052912 0.081 Uiso 1 1 calc R U . . .
C47 C 0.4692(2) 0.84959(18) 0.47065(15) 0.0515(7) Uani 1 1 d . . . . .
H47A H 0.510496 0.904148 0.500410 0.077 Uiso 1 1 calc R U . . .
H47B H 0.450989 0.800739 0.498805 0.077 Uiso 1 1 calc R U . . .
H47C H 0.399325 0.853815 0.446216 0.077 Uiso 1 1 calc R U . . .
C48 C 0.5762(3) 0.91341(15) 0.37926(14) 0.0483(7) Uani 1 1 d . . . . .
H48A H 0.627897 0.906478 0.348091 0.072 Uiso 1 1 calc R U . . .
H48B H 0.613928 0.966024 0.411849 0.072 Uiso 1 1 calc R U . . .
H48C H 0.508980 0.919037 0.352452 0.072 Uiso 1 1 calc R U . . .
C50 C 0.9333(2) 0.17105(17) 0.49044(11) 0.0724(10) Uani 1 1 d G . . . .
H50 H 0.948985 0.210471 0.456481 0.087 Uiso 1 1 calc R U . . .
C51 C 1.02077(16) 0.1526(2) 0.52892(15) 0.0882(13) Uani 1 1 d G . . . .
H51 H 1.096194 0.179465 0.521253 0.106 Uiso 1 1 calc R U . . .
C52 C 0.9979(2) 0.0949(2) 0.57861(14) 0.1048(16) Uani 1 1 d G . . . .
H52 H 1.057621 0.082353 0.604905 0.126 Uiso 1 1 calc R U . . .
C53 C 0.8875(3) 0.05567(16) 0.58982(13) 0.0981(15) Uani 1 1 d G . . . .
H53 H 0.871838 0.016246 0.623785 0.118 Uiso 1 1 calc R U . . .
C54 C 0.80005(19) 0.07409(15) 0.55135(14) 0.0735(10) Uani 1 1 d G . . . .
H54 H 0.724627 0.047251 0.559013 0.088 Uiso 1 1 calc R U . . .
C55 C 0.82296(17) 0.13178(17) 0.50166(12) 0.0669(9) Uani 1 1 d G . . . .
H55 H 0.763198 0.144363 0.475361 0.080 Uiso 1 1 calc R U . . .
C56 C 0.16722(16) 0.59249(12) 0.16697(10) 0.0204(4) Uani 1 1 d . . . . .
H56 H 0.229101 0.639607 0.191399 0.024 Uiso 1 1 calc R U . . .
C57 C -0.01343(16) 0.45749(12) 0.10034(10) 0.0217(4) Uani 1 1 d . . . . .
H57 H -0.076221 0.408564 0.079337 0.026 Uiso 1 1 calc R U . . .
C58 C -0.01358(15) 0.54359(12) 0.09286(9) 0.0184(4) Uani 1 1 d . . . . .
C59 C 0.07726(16) 0.44498(12) 0.13786(10) 0.0224(4) Uani 1 1 d . . . . .
H59 H 0.076421 0.386648 0.140281 0.027 Uiso 1 1 calc R U . . .
C60 C 0.08180(16) 0.61148(12) 0.12877(10) 0.0211(4) Uani 1 1 d . . . . .
H60 H 0.086739 0.670729 0.126399 0.025 Uiso 1 1 calc R U . . .
C61 C -0.19743(16) 0.48834(13) 0.02041(10) 0.0244(4) Uani 1 1 d . . . . .
H61A H -0.175441 0.450587 -0.011623 0.037 Uiso 1 1 calc R U . . .
H61B H -0.249990 0.512413 -0.004975 0.037 Uiso 1 1 calc R U . . .
H61C H -0.234063 0.454070 0.055360 0.037 Uiso 1 1 calc R U . . .
C62 C -0.09038(17) 0.64943(13) 0.04424(11) 0.0261(4) Uani 1 1 d . . . . .
H62A H -0.092022 0.680180 0.088305 0.039 Uiso 1 1 calc R U . . .
H62B H -0.154433 0.648998 0.010639 0.039 Uiso 1 1 calc R U . . .
H62C H -0.019849 0.679399 0.027367 0.039 Uiso 1 1 calc R U . . .

loop_
_atom_site_aniso_label
_atom_site_aniso_U_11
_atom_site_aniso_U_22
_atom_site_aniso_U_33
_atom_site_aniso_U_23
_atom_site_aniso_U_13
_atom_site_aniso_U_12
C1 0.0190(9) 0.0113(8) 0.0234(9) 0.0011(7) 0.0013(7) 0.0043(7)
C2 0.0187(9) 0.0139(8) 0.0189(9) 0.0001(7) 0.0026(7) 0.0054(7)
C3 0.0171(8) 0.0156(8) 0.0203(9) 0.0009(7) 0.0025(7) 0.0055(7)
C6 0.0165(9) 0.0148(8) 0.0266(10) 0.0000(7) 0.0037(7) 0.0028(7)
C11 0.0294(11) 0.0277(11) 0.0495(14) 0.0123(10) 0.0178(10) 0.0091(9)
Si1 0.0183(2) 0.0216(3) 0.0282(3) 0.0052(2) 0.0059(2) 0.0067(2)
Si2 0.0187(3) 0.0211(3) 0.0296(3) -0.0020(2) -0.0004(2) 0.0059(2)
Si3 0.0160(2) 0.0186(2) 0.0268(3) -0.0025(2) 0.0021(2) 0.0061(2)
Si4 0.0196(3) 0.0217(3) 0.0281(3) -0.0019(2) 0.0065(2) 0.0052(2)
Si5 0.0206(3) 0.0240(3) 0.0227(3) 0.0055(2) 0.0050(2) 0.0050(2)
Si6 0.0221(3) 0.0339(3) 0.0317(3) 0.0095(2) 0.0086(2) 0.0138(2)
Si7 0.0205(3) 0.0220(3) 0.0394(3) 0.0054(2) 0.0116(2) 0.0087(2)
Si8 0.0308(3) 0.0205(3) 0.0188(3) 0.0019(2) 0.0047(2) 0.0097(2)
Ge1 0.01568(9) 0.01254(9) 0.02042(10) 0.00043(7) 0.00206(7) 0.00501(7)
Ge2 0.02692(11) 0.01633(10) 0.02122(10) 0.00148(7) 0.00781(8) 0.00711(8)
Ge3 0.01564(9) 0.01239(9) 0.01689(9) 0.00020(7) 0.00124(7) 0.00459(7)
N1 0.0187(7) 0.0159(7) 0.0213(8) -0.0007(6) -0.0011(6) 0.0064(6)
N2 0.0191(8) 0.0182(8) 0.0231(8) 0.0007(6) -0.0010(6) 0.0067(6)
C4 0.0178(9) 0.0170(9) 0.0253(9) 0.0013(7) 0.0038(7) 0.0076(7)
C5 0.0218(9) 0.0130(8) 0.0211(9) 0.0011(7) 0.0040(7) 0.0057(7)
C7 0.0176(9) 0.0163(9) 0.0203(9) -0.0001(7) 0.0025(7) 0.0061(7)
C9 0.0156(8) 0.0143(8) 0.0275(10) -0.0009(7) 0.0040(7) 0.0044(7)
C8 0.0164(9) 0.0149(8) 0.0290(10) 0.0034(7) 0.0028(7) 0.0058(7)
C16 0.0224(10) 0.0265(10) 0.0316(11) 0.0007(8) 0.0019(8) 0.0108(8)
C22 0.0233(10) 0.0135(9) 0.0351(11) 0.0027(8) 0.0064(8) 0.0060(7)
C26 0.0169(8) 0.0142(8) 0.0169(8) 0.0008(6) 0.0013(7) 0.0055(7)
C21 0.0316(11) 0.0326(11) 0.0271(11) -0.0009(9) 0.0038(9) 0.0123(9)
C27 0.0167(8) 0.0167(8) 0.0183(9) 0.0026(7) 0.0012(7) 0.0058(7)
C28 0.0170(9) 0.0165(9) 0.0239(9) 0.0008(7) 0.0009(7) 0.0023(7)
C29 0.0207(9) 0.0162(9) 0.0220(9) -0.0012(7) -0.0013(7) 0.0049(7)
C17 0.0272(10) 0.0313(11) 0.0286(11) -0.0024(9) 0.0041(8) 0.0118(9)
C30 0.0213(9) 0.0207(9) 0.0193(9) -0.0009(7) 0.0021(7) 0.0078(7)
C23 0.0257(10) 0.0153(9) 0.0421(12) 0.0033(8) 0.0077(9) 0.0052(8)
C31 0.0165(8) 0.0177(9) 0.0193(9) 0.0020(7) 0.0018(7) 0.0074(7)
C12 0.0306(11) 0.0258(11) 0.0474(13) 0.0058(9) 0.0161(10) 0.0132(9)
C32 0.0182(9) 0.0176(9) 0.0219(9) 0.0013(7) 0.0052(7) 0.0041(7)
C18 0.0212(10) 0.0226(10) 0.0393(12) -0.0051(9) 0.0014(9) 0.0045(8)
C33 0.0177(9) 0.0167(8) 0.0212(9) 0.0004(7) 0.0045(7) 0.0048(7)
C13 0.0226(10) 0.0321(12) 0.0459(14) -0.0060(10) -0.0030(9) 0.0041(9)
C20 0.0274(11) 0.0386(12) 0.0364(12) -0.0056(10) 0.0083(9) 0.0151(10)
C10 0.0357(13) 0.0629(17) 0.0297(12) 0.0098(12) 0.0031(10) 0.0077(12)
C14 0.0484(14) 0.0332(12) 0.0327(12) 0.0041(10) -0.0062(10) 0.0168(11)
C25 0.0436(13) 0.0163(10) 0.0516(14) -0.0033(9) 0.0196(11) 0.0075(9)
C41 0.0391(13) 0.0399(13) 0.0422(13) 0.0138(10) 0.0139(10) 0.0257(11)
C19 0.0366(13) 0.0313(12) 0.0411(13) 0.0015(10) 0.0156(10) 0.0010(10)
C15 0.0303(12) 0.0503(15) 0.0324(12) -0.0099(10) 0.0020(9) 0.0123(11)
C43 0.0596(16) 0.0375(13) 0.0217(11) -0.0022(9) 0.0000(10) 0.0204(12)
C24 0.0306(11) 0.0229(11) 0.0555(15) 0.0158(10) 0.0015(10) 0.0081(9)
C44 0.0350(12) 0.0392(13) 0.0270(11) -0.0008(9) -0.0054(9) 0.0200(10)
C45 0.0497(14) 0.0252(11) 0.0349(12) 0.0097(9) 0.0167(11) 0.0097(10)
C39 0.0470(15) 0.0501(15) 0.0497(15) 0.0153(12) 0.0235(12) 0.0327(13)
C46 0.0276(10) 0.0197(10) 0.0269(10) -0.0058(8) -0.0007(8) 0.0032(8)
C36 0.088(2) 0.089(2) 0.0534(17) 0.0430(17) 0.0488(18) 0.061(2)
C37 0.0449(14) 0.0681(18) 0.0379(13) 0.0219(12) 0.0141(11) 0.0381(14)
C35 0.0583(16) 0.0258(12) 0.0386(13) 0.0100(10) -0.0020(12) 0.0029(11)
C40 0.085(2) 0.080(2) 0.0577(18) 0.0335(16) 0.0498(17) 0.064(2)
C42 0.0182(12) 0.0385(15) 0.154(4) -0.0082(19) 0.0045(16) 0.0081(11)
C49 0.0478(15) 0.0441(15) 0.0450(15) -0.0187(12) -0.0227(12) 0.0177(12)
C38 0.0185(11) 0.0543(17) 0.0684(19) 0.0091(14) 0.0001(11) 0.0081(11)
C34 0.0363(14) 0.0596(18) 0.0477(16) 0.0278(14) -0.0135(12) -0.0054(13)
C47 0.0515(16) 0.0363(14) 0.0535(17) -0.0253(12) 0.0140(13) 0.0005(12)
C48 0.0694(19) 0.0197(11) 0.0416(14) -0.0042(10) -0.0005(13) 0.0006(11)
C50 0.077(2) 0.107(3) 0.0524(19) 0.0225(19) 0.0186(17) 0.051(2)
C51 0.069(2) 0.130(4) 0.074(3) 0.024(3) 0.003(2) 0.044(3)
C52 0.103(4) 0.116(4) 0.099(4) 0.032(3) -0.015(3) 0.051(3)
C53 0.149(5) 0.061(2) 0.082(3) 0.018(2) -0.004(3) 0.038(3)
C54 0.076(2) 0.0434(18) 0.092(3) -0.0040(18) 0.012(2) 0.0109(17)
C55 0.067(2) 0.075(2) 0.060(2) -0.0032(17) -0.0064(17) 0.0338(19)
C56 0.0202(9) 0.0154(9) 0.0236(9) -0.0018(7) 0.0002(7) 0.0051(7)
C57 0.0207(9) 0.0153(9) 0.0255(10) -0.0013(7) -0.0037(7) 0.0046(7)
C58 0.0198(9) 0.0188(9) 0.0175(8) 0.0004(7) 0.0025(7) 0.0082(7)
C59 0.0220(9) 0.0145(9) 0.0279(10) -0.0008(7) -0.0037(8) 0.0057(7)
C60 0.0214(9) 0.0153(9) 0.0262(10) -0.0002(7) 0.0001(7) 0.0075(7)
C61 0.0187(9) 0.0246(10) 0.0266(10) 0.0017(8) -0.0026(8) 0.0053(8)
C62 0.0248(10) 0.0209(10) 0.0329(11) 0.0048(8) -0.0016(8) 0.0101(8)

_geom_special_details            
;
 All esds (except the esd in the dihedral angle between two l.s. planes)
 are estimated using the full covariance matrix.  The cell esds are taken
 into account individually in the estimation of esds in distances, angles
 and torsion angles; correlations between esds in cell parameters are only
 used when they are defined by crystal symmetry.  An approximate (isotropic)
 treatment of cell esds is used for estimating esds involving l.s. planes.
;
loop_
_geom_bond_atom_site_label_1
_geom_bond_atom_site_label_2
_geom_bond_distance
_geom_bond_site_symmetry_2
_geom_bond_publ_flag
C1 H1A 0.9900 . ?
C1 H1B 0.9900 . ?
C1 Ge1 1.9980(18) . ?
C1 Ge3 1.9922(18) . ?
C2 C3 1.408(2) . ?
C2 Ge1 1.9748(18) . ?
C2 C7 1.407(3) . ?
C3 C4 1.397(3) . ?
C3 C8 1.514(2) . ?
C6 H6 0.9500 . ?
C6 C5 1.386(3) . ?
C6 C7 1.405(3) . ?
C11 H11A 0.9800 . ?
C11 H11B 0.9800 . ?
C11 H11C 0.9800 . ?
C11 Si1 1.870(2) . ?
Si1 C8 1.883(2) . ?
Si1 C12 1.873(2) . ?
Si1 C10 1.870(2) . ?
Si2 C8 1.888(2) . ?
Si2 C13 1.868(2) . ?
Si2 C14 1.866(2) . ?
Si2 C15 1.864(2) . ?
Si3 C9 1.889(2) . ?
Si3 C16 1.874(2) . ?
Si3 C17 1.867(2) . ?
Si3 C18 1.869(2) . ?
Si4 C9 1.895(2) . ?
Si4 C21 1.866(2) . ?
Si4 C20 1.872(2) . ?
Si4 C19 1.870(2) . ?
Si5 C32 1.894(2) . ?
Si5 C36 1.863(3) . ?
Si5 C35 1.859(2) . ?
Si5 C34 1.858(3) . ?
Si6 C32 1.897(2) . ?
Si6 C39 1.868(2) . ?
Si6 C37 1.865(2) . ?
Si6 C38 1.873(3) . ?
Si7 C33 1.8960(19) . ?
Si7 C41 1.860(2) . ?
Si7 C40 1.858(3) . ?
Si7 C42 1.863(3) . ?
Si8 C33 1.903(2) . ?
Si8 C43 1.868(2) . ?
Si8 C44 1.868(2) . ?
Si8 C45 1.868(2) . ?
Ge1 Ge2 2.3328(3) . ?
Ge1 Ge3 2.8008(3) . ?
Ge2 Ge3 2.4919(3) . ?
Ge3 N1 2.0586(15) . ?
Ge3 C26 1.9938(17) . ?
N1 C56 1.346(2) . ?
N1 C59 1.348(2) . ?
N2 C58 1.341(2) . ?
N2 C61 1.456(2) . ?
N2 C62 1.460(2) . ?
C4 H4 0.9500 . ?
C4 C5 1.392(3) . ?
C5 C22 1.535(2) . ?
C7 C9 1.516(2) . ?
C9 H9 1.0000 . ?
C8 H8 1.0000 . ?
C16 H16A 0.9800 . ?
C16 H16B 0.9800 . ?
C16 H16C 0.9800 . ?
C22 C23 1.530(3) . ?
C22 C25 1.538(3) . ?
C22 C24 1.534(3) . ?
C26 C27 1.418(2) . ?
C26 C31 1.417(2) . ?
C21 H21A 0.9800 . ?
C21 H21B 0.9800 . ?
C21 H21C 0.9800 . ?
C27 C28 1.402(2) . ?
C27 C32 1.518(3) . ?
C28 H28 0.9500 . ?
C28 C29 1.386(3) . ?
C29 C30 1.391(3) . ?
C29 C46 1.535(3) . ?
C17 H17A 0.9800 . ?
C17 H17B 0.9800 . ?
C17 H17C 0.9800 . ?
C30 H30 0.9500 . ?
C30 C31 1.401(3) . ?
C23 H23A 0.9800 . ?
C23 H23B 0.9800 . ?
C23 H23C 0.9800 . ?
C31 C33 1.513(3) . ?
C12 H12A 0.9800 . ?
C12 H12B 0.9800 . ?
C12 H12C 0.9800 . ?
C32 H32 1.0000 . ?
C18 H18A 0.9800 . ?
C18 H18B 0.9800 . ?
C18 H18C 0.9800 . ?
C33 H33 1.0000 . ?
C13 H13A 0.9800 . ?
C13 H13B 0.9800 . ?
C13 H13C 0.9800 . ?
C20 H20A 0.9800 . ?
C20 H20B 0.9800 . ?
C20 H20C 0.9800 . ?
C10 H10A 0.9800 . ?
C10 H10B 0.9800 . ?
C10 H10C 0.9800 . ?
C14 H14A 0.9800 . ?
C14 H14B 0.9800 . ?
C14 H14C 0.9800 . ?
C25 H25A 0.9800 . ?
C25 H25B 0.9800 . ?
C25 H25C 0.9800 . ?
C41 H41A 0.9800 . ?
C41 H41B 0.9800 . ?
C41 H41C 0.9800 . ?
C19 H19A 0.9800 . ?
C19 H19B 0.9800 . ?
C19 H19C 0.9800 . ?
C15 H15A 0.9800 . ?
C15 H15B 0.9800 . ?
C15 H15C 0.9800 . ?
C43 H43A 0.9800 . ?
C43 H43B 0.9800 . ?
C43 H43C 0.9800 . ?
C24 H24A 0.9800 . ?
C24 H24B 0.9800 . ?
C24 H24C 0.9800 . ?
C44 H44A 0.9800 . ?
C44 H44B 0.9800 . ?
C44 H44C 0.9800 . ?
C45 H45A 0.9800 . ?
C45 H45B 0.9800 . ?
C45 H45C 0.9800 . ?
C39 H39A 0.9800 . ?
C39 H39B 0.9800 . ?
C39 H39C 0.9800 . ?
C46 C49 1.533(3) . ?
C46 C47 1.526(3) . ?
C46 C48 1.515(3) . ?
C36 H36A 0.9800 . ?
C36 H36B 0.9800 . ?
C36 H36C 0.9800 . ?
C37 H37A 0.9800 . ?
C37 H37B 0.9800 . ?
C37 H37C 0.9800 . ?
C35 H35A 0.9800 . ?
C35 H35B 0.9800 . ?
C35 H35C 0.9800 . ?
C40 H40A 0.9800 . ?
C40 H40B 0.9800 . ?
C40 H40C 0.9800 . ?
C42 H42A 0.9800 . ?
C42 H42B 0.9800 . ?
C42 H42C 0.9800 . ?
C49 H49A 0.9800 . ?
C49 H49B 0.9800 . ?
C49 H49C 0.9800 . ?
C38 H38A 0.9800 . ?
C38 H38B 0.9800 . ?
C38 H38C 0.9800 . ?
C34 H34A 0.9800 . ?
C34 H34B 0.9800 . ?
C34 H34C 0.9800 . ?
C47 H47A 0.9800 . ?
C47 H47B 0.9800 . ?
C47 H47C 0.9800 . ?
C48 H48A 0.9800 . ?
C48 H48B 0.9800 . ?
C48 H48C 0.9800 . ?
C50 H50 0.9500 . ?
C50 C51 1.3900 . ?
C50 C55 1.3900 . ?
C51 H51 0.9500 . ?
C51 C52 1.3900 . ?
C52 H52 0.9500 . ?
C52 C53 1.3900 . ?
C53 H53 0.9500 . ?
C53 C54 1.3900 . ?
C54 H54 0.9500 . ?
C54 C55 1.3900 . ?
C55 H55 0.9500 . ?
C56 H56 0.9500 . ?
C56 C60 1.372(3) . ?
C57 H57 0.9500 . ?
C57 C58 1.419(3) . ?
C57 C59 1.368(3) . ?
C58 C60 1.415(3) . ?
C59 H59 0.9500 . ?
C60 H60 0.9500 . ?
C61 H61A 0.9800 . ?
C61 H61B 0.9800 . ?
C61 H61C 0.9800 . ?
C62 H62A 0.9800 . ?
C62 H62B 0.9800 . ?
C62 H62C 0.9800 . ?

loop_
_geom_angle_atom_site_label_1
_geom_angle_atom_site_label_2
_geom_angle_atom_site_label_3
_geom_angle
_geom_angle_site_symmetry_1
_geom_angle_site_symmetry_3
_geom_angle_publ_flag
H1A C1 H1B 111.0 . . ?
Ge1 C1 H1A 113.8 . . ?
Ge1 C1 H1B 113.8 . . ?
Ge3 C1 H1A 113.8 . . ?
Ge3 C1 H1B 113.8 . . ?
Ge3 C1 Ge1 89.16(8) . . ?
C3 C2 Ge1 120.61(13) . . ?
C7 C2 C3 119.06(16) . . ?
C7 C2 Ge1 120.27(13) . . ?
C2 C3 C8 122.56(16) . . ?
C4 C3 C2 119.31(16) . . ?
C4 C3 C8 118.14(16) . . ?
C5 C6 H6 119.1 . . ?
C5 C6 C7 121.75(17) . . ?
C7 C6 H6 119.1 . . ?
H11A C11 H11B 109.5 . . ?
H11A C11 H11C 109.5 . . ?
H11B C11 H11C 109.5 . . ?
Si1 C11 H11A 109.5 . . ?
Si1 C11 H11B 109.5 . . ?
Si1 C11 H11C 109.5 . . ?
C11 Si1 C8 107.43(10) . . ?
C11 Si1 C12 109.60(10) . . ?
C12 Si1 C8 114.86(10) . . ?
C10 Si1 C11 109.25(12) . . ?
C10 Si1 C8 108.57(10) . . ?
C10 Si1 C12 107.04(13) . . ?
C13 Si2 C8 109.58(10) . . ?
C14 Si2 C8 114.00(10) . . ?
C14 Si2 C13 109.26(12) . . ?
C15 Si2 C8 107.40(10) . . ?
C15 Si2 C13 108.54(11) . . ?
C15 Si2 C14 107.91(13) . . ?
C16 Si3 C9 107.86(9) . . ?
C17 Si3 C9 108.00(9) . . ?
C17 Si3 C16 107.83(10) . . ?
C17 Si3 C18 109.73(10) . . ?
C18 Si3 C9 114.35(10) . . ?
C18 Si3 C16 108.86(10) . . ?
C21 Si4 C9 107.18(9) . . ?
C21 Si4 C20 109.74(10) . . ?
C21 Si4 C19 108.44(11) . . ?
C20 Si4 C9 108.95(10) . . ?
C19 Si4 C9 115.22(10) . . ?
C19 Si4 C20 107.25(11) . . ?
C36 Si5 C32 109.72(11) . . ?
C35 Si5 C32 114.57(10) . . ?
C35 Si5 C36 108.72(16) . . ?
C34 Si5 C32 108.59(10) . . ?
C34 Si5 C36 108.27(16) . . ?
C34 Si5 C35 106.77(14) . . ?
C39 Si6 C32 109.06(11) . . ?
C39 Si6 C38 108.78(13) . . ?
C37 Si6 C32 109.51(10) . . ?
C37 Si6 C39 107.93(12) . . ?
C37 Si6 C38 108.15(14) . . ?
C38 Si6 C32 113.28(10) . . ?
C41 Si7 C33 112.47(10) . . ?
C41 Si7 C42 109.16(15) . . ?
C40 Si7 C33 115.27(12) . . ?
C40 Si7 C41 105.39(12) . . ?
C40 Si7 C42 108.06(18) . . ?
C42 Si7 C33 106.33(11) . . ?
C43 Si8 C33 114.47(10) . . ?
C43 Si8 C44 105.08(11) . . ?
C44 Si8 C33 109.10(9) . . ?
C45 Si8 C33 108.74(10) . . ?
C45 Si8 C43 108.63(12) . . ?
C45 Si8 C44 110.79(11) . . ?
C1 Ge1 Ge2 102.54(5) . . ?
C1 Ge1 Ge3 45.33(5) . . ?
C2 Ge1 C1 117.54(7) . . ?
C2 Ge1 Ge2 139.40(5) . . ?
C2 Ge1 Ge3 161.89(5) . . ?
Ge2 Ge1 Ge3 57.209(8) . . ?
Ge1 Ge2 Ge3 70.886(9) . . ?
C1 Ge3 Ge1 45.50(5) . . ?
C1 Ge3 Ge2 97.40(5) . . ?
C1 Ge3 N1 98.87(7) . . ?
C1 Ge3 C26 118.42(7) . . ?
Ge2 Ge3 Ge1 51.905(7) . . ?
N1 Ge3 Ge1 111.90(4) . . ?
N1 Ge3 Ge2 109.79(4) . . ?
C26 Ge3 Ge1 147.40(5) . . ?
C26 Ge3 Ge2 130.67(5) . . ?
C26 Ge3 N1 97.62(7) . . ?
C56 N1 Ge3 122.65(12) . . ?
C56 N1 C59 116.88(16) . . ?
C59 N1 Ge3 119.69(12) . . ?
C58 N2 C61 120.98(16) . . ?
C58 N2 C62 120.24(16) . . ?
C61 N2 C62 118.79(15) . . ?
C3 C4 H4 118.8 . . ?
C5 C4 C3 122.35(17) . . ?
C5 C4 H4 118.8 . . ?
C6 C5 C4 117.83(17) . . ?
C6 C5 C22 122.64(17) . . ?
C4 C5 C22 119.45(16) . . ?
C2 C7 C9 121.97(16) . . ?
C6 C7 C2 119.68(17) . . ?
C6 C7 C9 118.35(16) . . ?
Si3 C9 Si4 122.22(10) . . ?
Si3 C9 H9 103.5 . . ?
Si4 C9 H9 103.5 . . ?
C7 C9 Si3 111.63(13) . . ?
C7 C9 Si4 110.14(13) . . ?
C7 C9 H9 103.5 . . ?
C3 C8 Si1 112.21(13) . . ?
C3 C8 Si2 110.11(13) . . ?
C3 C8 H8 103.7 . . ?
Si1 C8 Si2 121.17(10) . . ?
Si1 C8 H8 103.7 . . ?
Si2 C8 H8 103.7 . . ?
Si3 C16 H16A 109.5 . . ?
Si3 C16 H16B 109.5 . . ?
Si3 C16 H16C 109.5 . . ?
H16A C16 H16B 109.5 . . ?
H16A C16 H16C 109.5 . . ?
H16B C16 H16C 109.5 . . ?
C5 C22 C25 107.89(16) . . ?
C23 C22 C5 111.85(16) . . ?
C23 C22 C25 109.21(17) . . ?
C23 C22 C24 108.37(18) . . ?
C24 C22 C5 110.16(17) . . ?
C24 C22 C25 109.34(19) . . ?
C27 C26 Ge3 119.78(13) . . ?
C31 C26 Ge3 121.73(13) . . ?
C31 C26 C27 118.49(16) . . ?
Si4 C21 H21A 109.5 . . ?
Si4 C21 H21B 109.5 . . ?
Si4 C21 H21C 109.5 . . ?
H21A C21 H21B 109.5 . . ?
H21A C21 H21C 109.5 . . ?
H21B C21 H21C 109.5 . . ?
C26 C27 C32 124.27(16) . . ?
C28 C27 C26 119.06(17) . . ?
C28 C27 C32 116.59(16) . . ?
C27 C28 H28 118.4 . . ?
C29 C28 C27 123.16(17) . . ?
C29 C28 H28 118.4 . . ?
C28 C29 C30 117.12(17) . . ?
C28 C29 C46 120.01(17) . . ?
C30 C29 C46 122.76(18) . . ?
Si3 C17 H17A 109.5 . . ?
Si3 C17 H17B 109.5 . . ?
Si3 C17 H17C 109.5 . . ?
H17A C17 H17B 109.5 . . ?
H17A C17 H17C 109.5 . . ?
H17B C17 H17C 109.5 . . ?
C29 C30 H30 118.8 . . ?
C29 C30 C31 122.49(17) . . ?
C31 C30 H30 118.8 . . ?
C22 C23 H23A 109.5 . . ?
C22 C23 H23B 109.5 . . ?
C22 C23 H23C 109.5 . . ?
H23A C23 H23B 109.5 . . ?
H23A C23 H23C 109.5 . . ?
H23B C23 H23C 109.5 . . ?
C26 C31 C33 123.44(16) . . ?
C30 C31 C26 119.65(17) . . ?
C30 C31 C33 116.72(16) . . ?
Si1 C12 H12A 109.5 . . ?
Si1 C12 H12B 109.5 . . ?
Si1 C12 H12C 109.5 . . ?
H12A C12 H12B 109.5 . . ?
H12A C12 H12C 109.5 . . ?
H12B C12 H12C 109.5 . . ?
Si5 C32 Si6 116.29(10) . . ?
Si5 C32 H32 104.6 . . ?
Si6 C32 H32 104.6 . . ?
C27 C32 Si5 113.74(13) . . ?
C27 C32 Si6 111.55(13) . . ?
C27 C32 H32 104.6 . . ?
Si3 C18 H18A 109.5 . . ?
Si3 C18 H18B 109.5 . . ?
Si3 C18 H18C 109.5 . . ?
H18A C18 H18B 109.5 . . ?
H18A C18 H18C 109.5 . . ?
H18B C18 H18C 109.5 . . ?
Si7 C33 Si8 115.99(10) . . ?
Si7 C33 H33 104.6 . . ?
Si8 C33 H33 104.6 . . ?
C31 C33 Si7 117.39(13) . . ?
C31 C33 Si8 108.14(12) . . ?
C31 C33 H33 104.6 . . ?
Si2 C13 H13A 109.5 . . ?
Si2 C13 H13B 109.5 . . ?
Si2 C13 H13C 109.5 . . ?
H13A C13 H13B 109.5 . . ?
H13A C13 H13C 109.5 . . ?
H13B C13 H13C 109.5 . . ?
Si4 C20 H20A 109.5 . . ?
Si4 C20 H20B 109.5 . . ?
Si4 C20 H20C 109.5 . . ?
H20A C20 H20B 109.5 . . ?
H20A C20 H20C 109.5 . . ?
H20B C20 H20C 109.5 . . ?
Si1 C10 H10A 109.5 . . ?
Si1 C10 H10B 109.5 . . ?
Si1 C10 H10C 109.5 . . ?
H10A C10 H10B 109.5 . . ?
H10A C10 H10C 109.5 . . ?
H10B C10 H10C 109.5 . . ?
Si2 C14 H14A 109.5 . . ?
Si2 C14 H14B 109.5 . . ?
Si2 C14 H14C 109.5 . . ?
H14A C14 H14B 109.5 . . ?
H14A C14 H14C 109.5 . . ?
H14B C14 H14C 109.5 . . ?
C22 C25 H25A 109.5 . . ?
C22 C25 H25B 109.5 . . ?
C22 C25 H25C 109.5 . . ?
H25A C25 H25B 109.5 . . ?
H25A C25 H25C 109.5 . . ?
H25B C25 H25C 109.5 . . ?
Si7 C41 H41A 109.5 . . ?
Si7 C41 H41B 109.5 . . ?
Si7 C41 H41C 109.5 . . ?
H41A C41 H41B 109.5 . . ?
H41A C41 H41C 109.5 . . ?
H41B C41 H41C 109.5 . . ?
Si4 C19 H19A 109.5 . . ?
Si4 C19 H19B 109.5 . . ?
Si4 C19 H19C 109.5 . . ?
H19A C19 H19B 109.5 . . ?
H19A C19 H19C 109.5 . . ?
H19B C19 H19C 109.5 . . ?
Si2 C15 H15A 109.5 . . ?
Si2 C15 H15B 109.5 . . ?
Si2 C15 H15C 109.5 . . ?
H15A C15 H15B 109.5 . . ?
H15A C15 H15C 109.5 . . ?
H15B C15 H15C 109.5 . . ?
Si8 C43 H43A 109.5 . . ?
Si8 C43 H43B 109.5 . . ?
Si8 C43 H43C 109.5 . . ?
H43A C43 H43B 109.5 . . ?
H43A C43 H43C 109.5 . . ?
H43B C43 H43C 109.5 . . ?
C22 C24 H24A 109.5 . . ?
C22 C24 H24B 109.5 . . ?
C22 C24 H24C 109.5 . . ?
H24A C24 H24B 109.5 . . ?
H24A C24 H24C 109.5 . . ?
H24B C24 H24C 109.5 . . ?
Si8 C44 H44A 109.5 . . ?
Si8 C44 H44B 109.5 . . ?
Si8 C44 H44C 109.5 . . ?
H44A C44 H44B 109.5 . . ?
H44A C44 H44C 109.5 . . ?
H44B C44 H44C 109.5 . . ?
Si8 C45 H45A 109.5 . . ?
Si8 C45 H45B 109.5 . . ?
Si8 C45 H45C 109.5 . . ?
H45A C45 H45B 109.5 . . ?
H45A C45 H45C 109.5 . . ?
H45B C45 H45C 109.5 . . ?
Si6 C39 H39A 109.5 . . ?
Si6 C39 H39B 109.5 . . ?
Si6 C39 H39C 109.5 . . ?
H39A C39 H39B 109.5 . . ?
H39A C39 H39C 109.5 . . ?
H39B C39 H39C 109.5 . . ?
C49 C46 C29 108.11(17) . . ?
C47 C46 C29 112.38(18) . . ?
C47 C46 C49 107.7(2) . . ?
C48 C46 C29 110.51(18) . . ?
C48 C46 C49 109.6(2) . . ?
C48 C46 C47 108.5(2) . . ?
Si5 C36 H36A 109.5 . . ?
Si5 C36 H36B 109.5 . . ?
Si5 C36 H36C 109.5 . . ?
H36A C36 H36B 109.5 . . ?
H36A C36 H36C 109.5 . . ?
H36B C36 H36C 109.5 . . ?
Si6 C37 H37A 109.5 . . ?
Si6 C37 H37B 109.5 . . ?
Si6 C37 H37C 109.5 . . ?
H37A C37 H37B 109.5 . . ?
H37A C37 H37C 109.5 . . ?
H37B C37 H37C 109.5 . . ?
Si5 C35 H35A 109.5 . . ?
Si5 C35 H35B 109.5 . . ?
Si5 C35 H35C 109.5 . . ?
H35A C35 H35B 109.5 . . ?
H35A C35 H35C 109.5 . . ?
H35B C35 H35C 109.5 . . ?
Si7 C40 H40A 109.5 . . ?
Si7 C40 H40B 109.5 . . ?
Si7 C40 H40C 109.5 . . ?
H40A C40 H40B 109.5 . . ?
H40A C40 H40C 109.5 . . ?
H40B C40 H40C 109.5 . . ?
Si7 C42 H42A 109.5 . . ?
Si7 C42 H42B 109.5 . . ?
Si7 C42 H42C 109.5 . . ?
H42A C42 H42B 109.5 . . ?
H42A C42 H42C 109.5 . . ?
H42B C42 H42C 109.5 . . ?
C46 C49 H49A 109.5 . . ?
C46 C49 H49B 109.5 . . ?
C46 C49 H49C 109.5 . . ?
H49A C49 H49B 109.5 . . ?
H49A C49 H49C 109.5 . . ?
H49B C49 H49C 109.5 . . ?
Si6 C38 H38A 109.5 . . ?
Si6 C38 H38B 109.5 . . ?
Si6 C38 H38C 109.5 . . ?
H38A C38 H38B 109.5 . . ?
H38A C38 H38C 109.5 . . ?
H38B C38 H38C 109.5 . . ?
Si5 C34 H34A 109.5 . . ?
Si5 C34 H34B 109.5 . . ?
Si5 C34 H34C 109.5 . . ?
H34A C34 H34B 109.5 . . ?
H34A C34 H34C 109.5 . . ?
H34B C34 H34C 109.5 . . ?
C46 C47 H47A 109.5 . . ?
C46 C47 H47B 109.5 . . ?
C46 C47 H47C 109.5 . . ?
H47A C47 H47B 109.5 . . ?
H47A C47 H47C 109.5 . . ?
H47B C47 H47C 109.5 . . ?
C46 C48 H48A 109.5 . . ?
C46 C48 H48B 109.5 . . ?
C46 C48 H48C 109.5 . . ?
H48A C48 H48B 109.5 . . ?
H48A C48 H48C 109.5 . . ?
H48B C48 H48C 109.5 . . ?
C51 C50 H50 120.0 . . ?
C51 C50 C55 120.0 . . ?
C55 C50 H50 120.0 . . ?
C50 C51 H51 120.0 . . ?
C52 C51 C50 120.0 . . ?
C52 C51 H51 120.0 . . ?
C51 C52 H52 120.0 . . ?
C51 C52 C53 120.0 . . ?
C53 C52 H52 120.0 . . ?
C52 C53 H53 120.0 . . ?
C52 C53 C54 120.0 . . ?
C54 C53 H53 120.0 . . ?
C53 C54 H54 120.0 . . ?
C55 C54 C53 120.0 . . ?
C55 C54 H54 120.0 . . ?
C50 C55 H55 120.0 . . ?
C54 C55 C50 120.0 . . ?
C54 C55 H55 120.0 . . ?
N1 C56 H56 118.4 . . ?
N1 C56 C60 123.28(17) . . ?
C60 C56 H56 118.4 . . ?
C58 C57 H57 120.0 . . ?
C59 C57 H57 120.0 . . ?
C59 C57 C58 119.93(17) . . ?
N2 C58 C57 122.37(17) . . ?
N2 C58 C60 122.30(17) . . ?
C60 C58 C57 115.33(16) . . ?
N1 C59 C57 123.94(17) . . ?
N1 C59 H59 118.0 . . ?
C57 C59 H59 118.0 . . ?
C56 C60 C58 120.57(17) . . ?
C56 C60 H60 119.7 . . ?
C58 C60 H60 119.7 . . ?
N2 C61 H61A 109.5 . . ?
N2 C61 H61B 109.5 . . ?
N2 C61 H61C 109.5 . . ?
H61A C61 H61B 109.5 . . ?
H61A C61 H61C 109.5 . . ?
H61B C61 H61C 109.5 . . ?
N2 C62 H62A 109.5 . . ?
N2 C62 H62B 109.5 . . ?
N2 C62 H62C 109.5 . . ?
H62A C62 H62B 109.5 . . ?
H62A C62 H62C 109.5 . . ?
H62B C62 H62C 109.5 . . ?

loop_
_geom_torsion_atom_site_label_1
_geom_torsion_atom_site_label_2
_geom_torsion_atom_site_label_3
_geom_torsion_atom_site_label_4
_geom_torsion
_geom_torsion_site_symmetry_1
_geom_torsion_site_symmetry_2
_geom_torsion_site_symmetry_3
_geom_torsion_site_symmetry_4
_geom_torsion_publ_flag
C2 C3 C4 C5 0.8(3) . . . . ?
C2 C3 C8 Si1 -119.35(17) . . . . ?
C2 C3 C8 Si2 102.50(18) . . . . ?
C2 C7 C9 Si3 109.50(17) . . . . ?
C2 C7 C9 Si4 -111.36(17) . . . . ?
C3 C2 C7 C6 -1.7(3) . . . . ?
C3 C2 C7 C9 178.24(17) . . . . ?
C3 C4 C5 C6 -1.1(3) . . . . ?
C3 C4 C5 C22 175.61(17) . . . . ?
C6 C5 C22 C23 -11.9(3) . . . . ?
C6 C5 C22 C25 108.3(2) . . . . ?
C6 C5 C22 C24 -132.4(2) . . . . ?
C6 C7 C9 Si3 -70.6(2) . . . . ?
C6 C7 C9 Si4 68.54(19) . . . . ?
C11 Si1 C8 C3 150.60(14) . . . . ?
C11 Si1 C8 Si2 -76.47(14) . . . . ?
Ge1 C2 C3 C4 -176.72(14) . . . . ?
Ge1 C2 C3 C8 3.9(2) . . . . ?
Ge1 C2 C7 C6 175.64(14) . . . . ?
Ge1 C2 C7 C9 -4.5(2) . . . . ?
Ge3 N1 C56 C60 168.07(15) . . . . ?
Ge3 N1 C59 C57 -170.59(16) . . . . ?
Ge3 C26 C27 C28 178.88(13) . . . . ?
Ge3 C26 C27 C32 -4.6(2) . . . . ?
Ge3 C26 C31 C30 -178.16(13) . . . . ?
Ge3 C26 C31 C33 7.1(2) . . . . ?
N1 C56 C60 C58 1.6(3) . . . . ?
N2 C58 C60 C56 -178.51(18) . . . . ?
C4 C3 C8 Si1 61.2(2) . . . . ?
C4 C3 C8 Si2 -76.93(19) . . . . ?
C4 C5 C22 C23 171.62(18) . . . . ?
C4 C5 C22 C25 -68.3(2) . . . . ?
C4 C5 C22 C24 51.0(2) . . . . ?
C5 C6 C7 C2 1.4(3) . . . . ?
C5 C6 C7 C9 -178.48(17) . . . . ?
C7 C2 C3 C4 0.6(3) . . . . ?
C7 C2 C3 C8 -178.85(17) . . . . ?
C7 C6 C5 C4 -0.1(3) . . . . ?
C7 C6 C5 C22 -176.63(18) . . . . ?
C8 C3 C4 C5 -179.73(18) . . . . ?
C16 Si3 C9 Si4 75.35(13) . . . . ?
C16 Si3 C9 C7 -151.20(13) . . . . ?
C26 C27 C28 C29 0.3(3) . . . . ?
C26 C27 C32 Si5 112.48(18) . . . . ?
C26 C27 C32 Si6 -113.58(17) . . . . ?
C26 C31 C33 Si7 -125.65(16) . . . . ?
C26 C31 C33 Si8 100.79(18) . . . . ?
C21 Si4 C9 Si3 170.02(11) . . . . ?
C21 Si4 C9 C7 35.98(15) . . . . ?
C27 C26 C31 C30 2.1(3) . . . . ?
C27 C26 C31 C33 -172.69(16) . . . . ?
C27 C28 C29 C30 0.0(3) . . . . ?
C27 C28 C29 C46 176.38(18) . . . . ?
C28 C27 C32 Si5 -70.88(19) . . . . ?
C28 C27 C32 Si6 63.06(19) . . . . ?
C28 C29 C30 C31 0.7(3) . . . . ?
C28 C29 C46 C49 -68.0(3) . . . . ?
C28 C29 C46 C47 173.4(2) . . . . ?
C28 C29 C46 C48 52.0(3) . . . . ?
C29 C30 C31 C26 -1.8(3) . . . . ?
C29 C30 C31 C33 173.31(17) . . . . ?
C17 Si3 C9 Si4 -168.35(11) . . . . ?
C17 Si3 C9 C7 -34.90(16) . . . . ?
C30 C29 C46 C49 108.2(2) . . . . ?
C30 C29 C46 C47 -10.5(3) . . . . ?
C30 C29 C46 C48 -131.9(2) . . . . ?
C30 C31 C33 Si7 59.4(2) . . . . ?
C30 C31 C33 Si8 -74.12(18) . . . . ?
C31 C26 C27 C28 -1.4(3) . . . . ?
C31 C26 C27 C32 175.20(17) . . . . ?
C12 Si1 C8 C3 -87.18(15) . . . . ?
C12 Si1 C8 Si2 45.74(15) . . . . ?
C32 C27 C28 C29 -176.52(17) . . . . ?
C18 Si3 C9 Si4 -45.89(14) . . . . ?
C18 Si3 C9 C7 87.56(15) . . . . ?
C13 Si2 C8 C3 -166.41(13) . . . . ?
C13 Si2 C8 Si1 59.81(14) . . . . ?
C20 Si4 C9 Si3 -71.30(14) . . . . ?
C20 Si4 C9 C7 154.66(13) . . . . ?
C10 Si1 C8 C3 32.57(17) . . . . ?
C10 Si1 C8 Si2 165.49(13) . . . . ?
C14 Si2 C8 C3 70.80(16) . . . . ?
C14 Si2 C8 Si1 -62.98(15) . . . . ?
C41 Si7 C33 Si8 146.23(12) . . . . ?
C41 Si7 C33 C31 16.24(18) . . . . ?
C19 Si4 C9 Si3 49.25(16) . . . . ?
C19 Si4 C9 C7 -84.79(16) . . . . ?
C15 Si2 C8 C3 -48.69(16) . . . . ?
C15 Si2 C8 Si1 177.52(12) . . . . ?
C39 Si6 C32 Si5 -78.78(13) . . . . ?
C39 Si6 C32 C27 148.54(14) . . . . ?
C46 C29 C30 C31 -175.51(18) . . . . ?
C36 Si5 C32 Si6 44.55(18) . . . . ?
C36 Si5 C32 C27 176.22(18) . . . . ?
C37 Si6 C32 Si5 163.32(13) . . . . ?
C37 Si6 C32 C27 30.64(17) . . . . ?
C35 Si5 C32 Si6 -78.04(15) . . . . ?
C35 Si5 C32 C27 53.62(18) . . . . ?
C40 Si7 C33 Si8 25.37(17) . . . . ?
C40 Si7 C33 C31 -104.62(18) . . . . ?
C42 Si7 C33 Si8 -94.34(17) . . . . ?
C42 Si7 C33 C31 135.67(19) . . . . ?
C38 Si6 C32 Si5 42.51(16) . . . . ?
C38 Si6 C32 C27 -90.17(17) . . . . ?
C34 Si5 C32 Si6 162.72(14) . . . . ?
C34 Si5 C32 C27 -65.62(18) . . . . ?
C50 C51 C52 C53 0.0 . . . . ?
C51 C50 C55 C54 0.0 . . . . ?
C51 C52 C53 C54 0.0 . . . . ?
C52 C53 C54 C55 0.0 . . . . ?
C53 C54 C55 C50 0.0 . . . . ?
C55 C50 C51 C52 0.0 . . . . ?
C56 N1 C59 C57 -0.4(3) . . . . ?
C57 C58 C60 C56 0.7(3) . . . . ?
C58 C57 C59 N1 2.7(3) . . . . ?
C59 N1 C56 C60 -1.8(3) . . . . ?
C59 C57 C58 N2 176.49(19) . . . . ?
C59 C57 C58 C60 -2.7(3) . . . . ?
C61 N2 C58 C57 4.1(3) . . . . ?
C61 N2 C58 C60 -176.71(18) . . . . ?
C62 N2 C58 C57 -176.09(18) . . . . ?
C62 N2 C58 C60 3.1(3) . . . . ?

_shelx_res_file                  
;
TITL 20240117_DU040_Ge3CH2DMAP_a.res in P-1
    20240117_du040_ge3ch2dmap_a.res
    created by SHELXL-2019/3 at 15:10:38 on 04-Sep-2025
REM Yadorkari-X generated
REM SPGR P-1 triclinic
CELL 0.71073 12.6987 16.2715 19.6919 93.615 97.189 109.037
ZERR 2 0.0005 0.0006 0.0007 0.001 0.001 0.001
LATT 1
SFAC C H Ge N Si
UNIT 124 232 6 4 16

L.S. 10
PLAN  44
SIZE 0.189 0.165 0.043
TEMP -183
CONF
LIST 4
BOND $H
MORE -1
fmap 2
acta
OMIT -1 0 1
OMIT 1 2 0
REM <olex2.extras>
REM <HklSrc "%.\\20240117_DU040_Ge3CH2DMAP_a.hkl">
REM </olex2.extras>

WGHT    0.037900    2.968700
FVAR       0.36346
C1    1    0.232165    0.372955    0.251552    11.00000    0.01895    0.01132 =
         0.02342    0.00110    0.00130    0.00428
AFIX  23
H1A   2    0.149090    0.356700    0.245884    11.00000   -1.20000
H1B   2    0.263828    0.370941    0.299737    11.00000   -1.20000
AFIX   0
C2    1    0.260974    0.183004    0.189812    11.00000    0.01868    0.01392 =
         0.01887    0.00007    0.00259    0.00543
C3    1    0.351787    0.150915    0.194377    11.00000    0.01707    0.01559 =
         0.02034    0.00090    0.00246    0.00549
C6    1    0.133499    0.034290    0.188931    11.00000    0.01646    0.01478 =
         0.02662   -0.00004    0.00368    0.00276
AFIX  43
H6    2    0.058839   -0.005249    0.186632    11.00000   -1.20000
AFIX   0
C11   1    0.647637    0.284263    0.106517    11.00000    0.02943    0.02768 =
         0.04946    0.01227    0.01775    0.00906
AFIX 137
H11A  2    0.680868    0.272233    0.066335    11.00000   -1.50000
H11B  2    0.706798    0.305929    0.146788    11.00000   -1.50000
H11C  2    0.612196    0.328532    0.097524    11.00000   -1.50000
AFIX   0
SI1   5    0.538940    0.181377    0.123513    11.00000    0.01832    0.02157 =
         0.02822    0.00517    0.00587    0.00667
SI2   5    0.548757    0.228934    0.289302    11.00000    0.01869    0.02111 =
         0.02956   -0.00200   -0.00043    0.00590
SI3   5   -0.043294    0.119253    0.098428    11.00000    0.01596    0.01859 =
         0.02681   -0.00251    0.00215    0.00606
SI4   5   -0.009501    0.139594    0.268950    11.00000    0.01964    0.02174 =
         0.02807   -0.00188    0.00653    0.00519
SI5   5    0.556670    0.716951    0.143484    11.00000    0.02057    0.02404 =
         0.02275    0.00554    0.00500    0.00499
SI6   5    0.690377    0.631745    0.251912    11.00000    0.02211    0.03385 =
         0.03174    0.00949    0.00863    0.01380
SI7   5    0.100427    0.583104    0.364246    11.00000    0.02052    0.02204 =
         0.03943    0.00538    0.01163    0.00867
SI8   5    0.274265    0.493868    0.432343    11.00000    0.03084    0.02046 =
         0.01875    0.00187    0.00466    0.00969
GE1   3    0.286236    0.308140    0.181878    11.00000    0.01568    0.01254 =
         0.02042    0.00043    0.00206    0.00501
GE2   3    0.384286    0.419283    0.120898    11.00000    0.02692    0.01633 =
         0.02122    0.00148    0.00781    0.00711
GE3   3    0.308376    0.483822    0.213411    11.00000    0.01564    0.01239 =
         0.01689    0.00020    0.00124    0.00459
N1    4    0.167738    0.510463    0.171581    11.00000    0.01871    0.01588 =
         0.02126   -0.00069   -0.00114    0.00639
N2    4   -0.097595    0.559596    0.053780    11.00000    0.01907    0.01816 =
         0.02307    0.00073   -0.00095    0.00674
C4    1    0.330577    0.061378    0.196363    11.00000    0.01783    0.01701 =
         0.02535    0.00126    0.00385    0.00758
AFIX  43
H4    2    0.392360    0.040318    0.200062    11.00000   -1.20000
AFIX   0
C5    1    0.222180    0.001909    0.193119    11.00000    0.02184    0.01301 =
         0.02114    0.00110    0.00402    0.00570
C7    1    0.151104    0.124006    0.187997    11.00000    0.01761    0.01628 =
         0.02035   -0.00014    0.00251    0.00608
C9    1    0.049741    0.154168    0.185144    11.00000    0.01559    0.01427 =
         0.02748   -0.00094    0.00399    0.00436
AFIX  13
H9    2    0.083260    0.219105    0.186116    11.00000   -1.20000
AFIX   0
C8    1    0.472820    0.209942    0.197920    11.00000    0.01640    0.01485 =
         0.02900    0.00341    0.00276    0.00576
AFIX  13
H8    2    0.466225    0.268100    0.189269    11.00000   -1.20000
AFIX   0
C16   1   -0.115671    0.201479    0.082849    11.00000    0.02236    0.02648 =
         0.03164    0.00066    0.00186    0.01078
AFIX 137
H16A  2   -0.059607    0.258066    0.078407    11.00000   -1.50000
H16B  2   -0.154930    0.207654    0.121639    11.00000   -1.50000
H16C  2   -0.170322    0.181714    0.040355    11.00000   -1.50000
AFIX   0
C22   1    0.204429   -0.096234    0.190313    11.00000    0.02335    0.01349 =
         0.03510    0.00266    0.00643    0.00603
C26   1    0.379062    0.592877    0.278298    11.00000    0.01694    0.01418 =
         0.01692    0.00080    0.00135    0.00551
C21   1    0.112463    0.163929    0.339586    11.00000    0.03160    0.03261 =
         0.02707   -0.00088    0.00380    0.01226
AFIX 137
H21A  2    0.085616    0.162460    0.384186    11.00000   -1.50000
H21B  2    0.166505    0.222106    0.337037    11.00000   -1.50000
H21C  2    0.149326    0.120003    0.334635    11.00000   -1.50000
AFIX   0
C27   1    0.482838    0.654533    0.268142    11.00000    0.01671    0.01665 =
         0.01830    0.00264    0.00120    0.00584
C28   1    0.530399    0.731598    0.313512    11.00000    0.01700    0.01646 =
         0.02385    0.00080    0.00092    0.00233
AFIX  43
H28   2    0.599731    0.772612    0.306142    11.00000   -1.20000
AFIX   0
C29   1    0.481154    0.750836    0.368596    11.00000    0.02070    0.01623 =
         0.02197   -0.00123   -0.00129    0.00490
C17   1    0.049345    0.123420    0.031250    11.00000    0.02720    0.03133 =
         0.02859   -0.00243    0.00413    0.01182
AFIX 137
H17A  2    0.003710    0.111443   -0.014545    11.00000   -1.50000
H17B  2    0.086083    0.079360    0.037188    11.00000   -1.50000
H17C  2    0.106858    0.181645    0.035853    11.00000   -1.50000
AFIX   0
C30   1    0.379747    0.689543    0.378121    11.00000    0.02129    0.02073 =
         0.01928   -0.00086    0.00213    0.00780
AFIX  43
H30   2    0.343835    0.701495    0.415209    11.00000   -1.20000
AFIX   0
C23   1    0.083384   -0.149934    0.197607    11.00000    0.02575    0.01534 =
         0.04214    0.00326    0.00766    0.00518
AFIX 137
H23A  2    0.064208   -0.127855    0.240151    11.00000   -1.50000
H23B  2    0.076851   -0.211448    0.199257    11.00000   -1.50000
H23C  2    0.031576   -0.144888    0.158086    11.00000   -1.50000
AFIX   0
C31   1    0.328560    0.610847    0.335093    11.00000    0.01649    0.01771 =
         0.01934    0.00195    0.00184    0.00737
C12   1    0.605092    0.095104    0.137075    11.00000    0.03059    0.02583 =
         0.04738    0.00581    0.01606    0.01325
AFIX 137
H12A  2    0.548504    0.041779    0.147236    11.00000   -1.50000
H12B  2    0.667193    0.116002    0.175780    11.00000   -1.50000
H12C  2    0.634190    0.082390    0.095304    11.00000   -1.50000
AFIX   0
C32   1    0.550831    0.640928    0.212944    11.00000    0.01823    0.01757 =
         0.02187    0.00127    0.00522    0.00408
AFIX  13
H32   2    0.506731    0.581384    0.188776    11.00000   -1.20000
AFIX   0
C18   1   -0.152326    0.008051    0.090552    11.00000    0.02118    0.02263 =
         0.03928   -0.00506    0.00141    0.00446
AFIX 137
H18A  2   -0.191472   -0.007864    0.042987    11.00000   -1.50000
H18B  2   -0.206835    0.008363    0.121587    11.00000   -1.50000
H18C  2   -0.115855   -0.034668    0.102954    11.00000   -1.50000
AFIX   0
C33   1    0.225578    0.545939    0.356176    11.00000    0.01771    0.01674 =
         0.02115    0.00045    0.00452    0.00481
AFIX  13
H33   2    0.197690    0.497699    0.317400    11.00000   -1.20000
AFIX   0
C13   1    0.684851    0.321635    0.297209    11.00000    0.02264    0.03211 =
         0.04594   -0.00596   -0.00300    0.00409
AFIX 137
H13A  2    0.670233    0.373441    0.281569    11.00000   -1.50000
H13B  2    0.734608    0.305474    0.268770    11.00000   -1.50000
H13C  2    0.721117    0.334629    0.345436    11.00000   -1.50000
AFIX   0
C20   1   -0.085757    0.219077    0.281131    11.00000    0.02742    0.03857 =
         0.03637   -0.00562    0.00826    0.01511
AFIX 137
H20A  2   -0.114522    0.213312    0.325140    11.00000   -1.50000
H20B  2   -0.148869    0.206762    0.243461    11.00000   -1.50000
H20C  2   -0.033804    0.278769    0.281169    11.00000   -1.50000
AFIX   0
C10   1    0.427240    0.139696    0.046118    11.00000    0.03565    0.06290 =
         0.02965    0.00981    0.00311    0.00769
AFIX 137
H10A  2    0.382657    0.178707    0.041569    11.00000   -1.50000
H10B  2    0.377886    0.080731    0.051362    11.00000   -1.50000
H10C  2    0.462628    0.137801    0.004855    11.00000   -1.50000
AFIX   0
C14   1    0.576933    0.131019    0.320366    11.00000    0.04837    0.03316 =
         0.03266    0.00411   -0.00615    0.01684
AFIX 137
H14A  2    0.616172    0.145604    0.367945    11.00000   -1.50000
H14B  2    0.624070    0.112880    0.290990    11.00000   -1.50000
H14C  2    0.505359    0.083140    0.318480    11.00000   -1.50000
AFIX   0
C25   1    0.230362   -0.125624    0.120388    11.00000    0.04360    0.01626 =
         0.05158   -0.00330    0.01961    0.00749
AFIX 137
H25A  2    0.220729   -0.188063    0.117601    11.00000   -1.50000
H25B  2    0.308230   -0.092043    0.115822    11.00000   -1.50000
H25C  2    0.178647   -0.115490    0.083193    11.00000   -1.50000
AFIX   0
C41   1    0.108781    0.683076    0.321198    11.00000    0.03910    0.03990 =
         0.04215    0.01382    0.01388    0.02570
AFIX 137
H41A  2    0.044461    0.701358    0.328680    11.00000   -1.50000
H41B  2    0.107183    0.670441    0.271684    11.00000   -1.50000
H41C  2    0.179099    0.730102    0.340550    11.00000   -1.50000
AFIX   0
C19   1   -0.110495    0.028100    0.274865    11.00000    0.03656    0.03134 =
         0.04107    0.00154    0.01559    0.00102
AFIX 137
H19A  2   -0.075487   -0.015827    0.264663    11.00000   -1.50000
H19B  2   -0.179052    0.016998    0.241552    11.00000   -1.50000
H19C  2   -0.129881    0.024689    0.321481    11.00000   -1.50000
AFIX   0
C15   1    0.457640    0.260128    0.345960    11.00000    0.03033    0.05029 =
         0.03241   -0.00994    0.00204    0.01234
AFIX 137
H15A  2    0.387882    0.210642    0.344709    11.00000   -1.50000
H15B  2    0.439378    0.310267    0.329646    11.00000   -1.50000
H15C  2    0.497766    0.275874    0.393308    11.00000   -1.50000
AFIX   0
C43   1    0.312570    0.564491    0.516375    11.00000    0.05965    0.03749 =
         0.02174   -0.00216   -0.00004    0.02041
AFIX 137
H43A  2    0.350103    0.538230    0.550901    11.00000   -1.50000
H43B  2    0.244106    0.569567    0.531529    11.00000   -1.50000
H43C  2    0.363596    0.622727    0.510781    11.00000   -1.50000
AFIX   0
C24   1    0.284564   -0.113190    0.248411    11.00000    0.03057    0.02293 =
         0.05552    0.01575    0.00149    0.00809
AFIX 137
H24A  2    0.269662   -0.092938    0.292979    11.00000   -1.50000
H24B  2    0.362753   -0.081464    0.243227    11.00000   -1.50000
H24C  2    0.272482   -0.176003    0.246152    11.00000   -1.50000
AFIX   0
C44   1    0.405850    0.472142    0.417820    11.00000    0.03498    0.03924 =
         0.02701   -0.00078   -0.00540    0.02002
AFIX 137
H44A  2    0.469979    0.526944    0.427299    11.00000   -1.50000
H44B  2    0.397904    0.447859    0.369886    11.00000   -1.50000
H44C  2    0.418684    0.430228    0.448657    11.00000   -1.50000
AFIX   0
C45   1    0.159678    0.389975    0.440503    11.00000    0.04974    0.02519 =
         0.03491    0.00974    0.01674    0.00967
AFIX 137
H45A  2    0.141096    0.351184    0.397376    11.00000   -1.50000
H45B  2    0.092642    0.403095    0.450165    11.00000   -1.50000
H45C  2    0.185176    0.361137    0.478250    11.00000   -1.50000
AFIX   0
C39   1    0.730379    0.557489    0.191833    11.00000    0.04702    0.05007 =
         0.04967    0.01531    0.02347    0.03271
AFIX 137
H39A  2    0.800995    0.550696    0.212451    11.00000   -1.50000
H39B  2    0.740529    0.582622    0.148182    11.00000   -1.50000
H39C  2    0.670602    0.500186    0.183341    11.00000   -1.50000
AFIX   0
C46   1    0.542000    0.834109    0.418496    11.00000    0.02761    0.01974 =
         0.02686   -0.00584   -0.00070    0.00323
C36   1    0.649891    0.699216    0.082328    11.00000    0.08808    0.08871 =
         0.05337    0.04298    0.04884    0.06097
AFIX 137
H36A  2    0.623823    0.637295    0.064127    11.00000   -1.50000
H36B  2    0.727437    0.716151    0.106430    11.00000   -1.50000
H36C  2    0.647451    0.734875    0.044257    11.00000   -1.50000
AFIX   0
C37   1    0.674599    0.582368    0.334613    11.00000    0.04493    0.06806 =
         0.03790    0.02186    0.01410    0.03810
AFIX 137
H37A  2    0.613611    0.525689    0.326386    11.00000   -1.50000
H37B  2    0.656639    0.621420    0.367723    11.00000   -1.50000
H37C  2    0.745259    0.574054    0.353180    11.00000   -1.50000
AFIX   0
C35   1    0.606024    0.835058    0.176068    11.00000    0.05829    0.02580 =
         0.03859    0.00995   -0.00196    0.00286
AFIX 137
H35A  2    0.609236    0.869878    0.137059    11.00000   -1.50000
H35B  2    0.681287    0.851427    0.203351    11.00000   -1.50000
H35C  2    0.553566    0.846130    0.204971    11.00000   -1.50000
AFIX   0
C40   1    0.080116    0.609268    0.453846    11.00000    0.08472    0.08000 =
         0.05771    0.03355    0.04980    0.06421
AFIX 137
H40A  2    0.144846    0.659089    0.476554    11.00000   -1.50000
H40B  2    0.073641    0.558408    0.479268    11.00000   -1.50000
H40C  2    0.011146    0.624107    0.452978    11.00000   -1.50000
AFIX   0
C42   1   -0.026944    0.491355    0.321864    11.00000    0.01820    0.03848 =
         0.15377   -0.00817    0.00452    0.00805
AFIX 137
H42A  2   -0.094763    0.505344    0.328215    11.00000   -1.50000
H42B  2   -0.029280    0.437676    0.342534    11.00000   -1.50000
H42C  2   -0.023786    0.482785    0.272549    11.00000   -1.50000
AFIX   0
C49   1    0.647329    0.823453    0.458756    11.00000    0.04779    0.04410 =
         0.04504   -0.01871   -0.02274    0.01768
AFIX 137
H49A  2    0.697638    0.816398    0.426665    11.00000   -1.50000
H49B  2    0.625051    0.771694    0.483624    11.00000   -1.50000
H49C  2    0.686620    0.875457    0.491712    11.00000   -1.50000
AFIX   0
C38   1    0.807734    0.739581    0.269748    11.00000    0.01848    0.05427 =
         0.06836    0.00909    0.00012    0.00806
AFIX 137
H38A  2    0.876956    0.730777    0.290546    11.00000   -1.50000
H38B  2    0.787836    0.778972    0.301505    11.00000   -1.50000
H38C  2    0.819810    0.765412    0.226524    11.00000   -1.50000
AFIX   0
C34   1    0.412365    0.690510    0.094955    11.00000    0.03630    0.05957 =
         0.04771    0.02781   -0.01347   -0.00543
AFIX 137
H34A  2    0.365921    0.710630    0.123653    11.00000   -1.50000
H34B  2    0.378653    0.627109    0.082704    11.00000   -1.50000
H34C  2    0.416403    0.719845    0.052912    11.00000   -1.50000
AFIX   0
C47   1    0.469186    0.849588    0.470649    11.00000    0.05154    0.03627 =
         0.05351   -0.02529    0.01403    0.00048
AFIX 137
H47A  2    0.510496    0.904148    0.500410    11.00000   -1.50000
H47B  2    0.450989    0.800739    0.498805    11.00000   -1.50000
H47C  2    0.399325    0.853815    0.446216    11.00000   -1.50000
AFIX   0
C48   1    0.576222    0.913412    0.379258    11.00000    0.06942    0.01967 =
         0.04160   -0.00417   -0.00046    0.00058
AFIX 137
H48A  2    0.627897    0.906478    0.348091    11.00000   -1.50000
H48B  2    0.613928    0.966024    0.411849    11.00000   -1.50000
H48C  2    0.508980    0.919037    0.352452    11.00000   -1.50000
AFIX  66

C50   1    0.933325    0.171045    0.490442    11.00000    0.07718    0.10655 =
         0.05245    0.02250    0.01858    0.05074
AFIX  43
H50   2    0.948985    0.210471    0.456481    11.00000   -1.20000
AFIX  65
C51   1    1.020769    0.152627    0.528918    11.00000    0.06890    0.12956 =
         0.07366    0.02369    0.00310    0.04423
AFIX  43
H51   2    1.096194    0.179465    0.521253    11.00000   -1.20000
AFIX  65
C52   1    0.997856    0.094941    0.578609    11.00000    0.10300    0.11630 =
         0.09940    0.03171   -0.01547    0.05064
AFIX  43
H52   2    1.057621    0.082353    0.604905    11.00000   -1.20000
AFIX  65
C53   1    0.887498    0.055672    0.589824    11.00000    0.14894    0.06077 =
         0.08187    0.01838   -0.00439    0.03805
AFIX  43
H53   2    0.871838    0.016246    0.623785    11.00000   -1.20000
AFIX  65
C54   1    0.800052    0.074090    0.551348    11.00000    0.07632    0.04336 =
         0.09213   -0.00397    0.01178    0.01086
AFIX  43
H54   2    0.724627    0.047251    0.559013    11.00000   -1.20000
AFIX  65
C55   1    0.822964    0.131776    0.501658    11.00000    0.06744    0.07527 =
         0.05953   -0.00318   -0.00644    0.03385
AFIX  43
H55   2    0.763198    0.144363    0.475361    11.00000   -1.20000
AFIX   0

C56   1    0.167220    0.592490    0.166972    11.00000    0.02015    0.01539 =
         0.02362   -0.00182    0.00023    0.00511
AFIX  43
H56   2    0.229101    0.639607    0.191399    11.00000   -1.20000
AFIX   0
C57   1   -0.013428    0.457489    0.100344    11.00000    0.02069    0.01526 =
         0.02552   -0.00127   -0.00371    0.00461
AFIX  43
H57   2   -0.076221    0.408564    0.079337    11.00000   -1.20000
AFIX   0
C58   1   -0.013584    0.543587    0.092857    11.00000    0.01977    0.01881 =
         0.01747    0.00037    0.00248    0.00818
C59   1    0.077262    0.444980    0.137856    11.00000    0.02200    0.01450 =
         0.02788   -0.00080   -0.00374    0.00569
AFIX  43
H59   2    0.076421    0.386648    0.140281    11.00000   -1.20000
AFIX   0
C60   1    0.081804    0.611481    0.128767    11.00000    0.02142    0.01531 =
         0.02623   -0.00016    0.00010    0.00748
AFIX  43
H60   2    0.086739    0.670729    0.126399    11.00000   -1.20000
AFIX   0
C61   1   -0.197432    0.488343    0.020408    11.00000    0.01870    0.02455 =
         0.02662    0.00174   -0.00258    0.00530
AFIX 137
H61A  2   -0.175441    0.450587   -0.011623    11.00000   -1.50000
H61B  2   -0.249990    0.512413   -0.004975    11.00000   -1.50000
H61C  2   -0.234063    0.454070    0.055360    11.00000   -1.50000
AFIX   0
C62   1   -0.090382    0.649428    0.044239    11.00000    0.02481    0.02090 =
         0.03287    0.00481   -0.00163    0.01006
AFIX 137
H62A  2   -0.092022    0.680180    0.088305    11.00000   -1.50000
H62B  2   -0.154433    0.648998    0.010639    11.00000   -1.50000
H62C  2   -0.019849    0.679399    0.027367    11.00000   -1.50000
AFIX   0
HKLF 4


REM  20240117_DU040_Ge3CH2DMAP_a.res in P-1
REM wR2 = 0.0818, GooF = S = 1.046, Restrained GooF = 1.046 for all data
REM R1 = 0.0306 for 14901 Fo > 4sig(Fo) and 0.0399 for all 17355 data
REM 696 parameters refined using 0 restraints

END

WGHT      0.0379      2.9691

REM Highest difference peak  0.685,  deepest hole -0.423,  1-sigma level  0.064
Q1    1   0.8753  0.1100  0.4791  11.00000  0.05    0.69
Q2    1   0.3781  0.4776  0.2185  11.00000  0.05    0.60
Q3    1   0.3539  0.3192  0.1707  11.00000  0.05    0.60
Q4    1   0.3757  0.4951  0.1998  11.00000  0.05    0.57
Q5    1   0.3631  0.2430  0.0876  11.00000  0.05    0.54
Q6    1   0.3411  0.3547  0.1512  11.00000  0.05    0.53
Q7    1   0.4262  0.4533  0.0894  11.00000  0.05    0.52
Q8    1   0.2729  0.4384  0.2448  11.00000  0.05    0.51
Q9    1   0.4533  0.4172  0.1351  11.00000  0.05    0.44
Q10   1   0.4081  0.5948  0.1492  11.00000  0.05    0.43
Q11   1   0.2199  0.4973  0.1961  11.00000  0.05    0.42
Q12   1   0.8458  0.1296  0.5180  11.00000  0.05    0.41
Q13   1   0.8976  0.0783  0.5899  11.00000  0.05    0.41
Q14   1   0.9791  0.0937  0.5260  11.00000  0.05    0.40
Q15   1   0.6160  0.6545  0.2290  11.00000  0.05    0.39
Q16   1   0.1721  0.5719  0.3608  11.00000  0.05    0.38
Q17   1   0.2227  0.2960  0.2038  11.00000  0.05    0.37
Q18   1   0.0035  0.1339  0.1474  11.00000  0.05    0.37
Q19   1   0.3139  0.4111  0.1341  11.00000  0.05    0.36
Q20   1   0.2440  0.4657  0.2337  11.00000  0.05    0.36
Q21   1   0.9973  0.1124  0.5675  11.00000  0.05    0.35
Q22   1   0.3404  0.6646  0.2461  11.00000  0.05    0.35
Q23   1   0.3473  0.4775  0.4275  11.00000  0.05    0.35
Q24   1   0.8068  0.0895  0.5192  11.00000  0.05    0.35
Q25   1   0.9438  0.0384  0.5596  11.00000  0.05    0.34
Q26   1   0.3576  0.5998  0.3113  11.00000  0.05    0.34
Q27   1   0.5612  0.6800  0.1916  11.00000  0.05    0.34
Q28   1   0.2171 -0.0457  0.1938  11.00000  0.05    0.34
Q29   1   0.4968  0.1922  0.1724  11.00000  0.05    0.34
Q30   1   0.0971  0.1395  0.1891  11.00000  0.05    0.34
Q31   1   0.3546  0.6505  0.3527  11.00000  0.05    0.33
Q32   1   0.0211  0.1262  0.0770  11.00000  0.05    0.33
Q33   1   0.2826  0.5690  0.3492  11.00000  0.05    0.33
Q34   1   0.5039  0.2374  0.3259  11.00000  0.05    0.33
Q35   1   0.5211  0.2124  0.2384  11.00000  0.05    0.33
Q36   1   0.2237  0.4580  0.4480  11.00000  0.05    0.33
Q37   1   0.6028  0.7056  0.1141  11.00000  0.05    0.32
Q38   1   0.3450  0.1091  0.2025  11.00000  0.05    0.32
Q39   1   0.4940  0.1521  0.0805  11.00000  0.05    0.32
Q40   1   0.1179  0.6557  0.4607  11.00000  0.05    0.32
Q41   1  -0.0126  0.5008  0.1044  11.00000  0.05    0.32
Q42   1   0.0054  0.1324  0.2099  11.00000  0.05    0.32
Q43   1   0.2067  0.3710  0.2781  11.00000  0.05    0.31
Q44   1   0.1421 -0.1290  0.1959  11.00000  0.05    0.31
;
_shelx_res_checksum              94915
_olex2_submission_special_instructions 'No special instructions were received'

_exptl_crystal_recrystallization_method 
'Re-crystallisation from solvent: benzene'
_chemical_properties_physical    
Air-sensitive,Moisture-sensitive,Oxygen-sensitive
